# Supplementary material for: Dicyclo­hexyl­ammonium bis­(chloro­difluoro­acetato-κO)cyclo­pentyl­diphenyl­stannate(IV)
Source: Acta Crystallogr Sect E Struct Rep Online. 2008 Apr 23;64(Pt 5):m700. doi: 10.1107/S1600536808010775 (PMC2961194; doi:10.1107/S1600536808010775)
Supplement: Supplementary file 1 [file e-64-0m700-sup1.cif]

##############################################################################
###                                                                        ###
###        Electronic paper (Acta Crystallographica Section E)             ###
###                                                                        ###
##############################################################################
#                                                                            #
# This CIF contains the data in a paper accepted for publication in Acta     #
# Crystallographica Section E. It conforms to the requirements of Notes      #
# for Authors for Section E, and has been peer reviewed under the auspices   #
# of the IUCr Commission on Journals.                                        #
#                                                                            #
# Full details of the Crystallographic Information File format               #
# are given in the paper "The Crystallographic Information File (CIF):       #
# a New Standard Archive File for Crystallography" by S. R. Hall, F. H.      #
# Allen and I. D. Brown [Acta Cryst. (1991), A47, 655-685].                  #
#                                                                            #
# The current version of the core CIF dictionary is obtainable from          #
# ftp://ftp.iucr.org/pub/cif_core.dic. The current version number is 2.4.    #
#                                                                            #
# Software is freely available for graphical display of the structure(s) in  #
# this CIF.  For information consult the CIF home page http://www.iucr.org/  #
# cif/home.html                                                              #
#                                                                            #
# This file may be used for bona fide research purposes within the           #
# scientific community so long as proper attribution is given to the journal # 
# article from which it was obtained.                                        #
#                                                                            #
##############################################################################
                                             
data_global
_audit_creation_method     SHELXL-97
_journal_date_recd_electronic     2008-04-01
_journal_date_accepted     2008-04-18
_journal_name_full     'Acta Crystallographica, Section E'
_journal_year     2008
_journal_volume     64
_journal_issue      5
_journal_page_first     m700
_journal_page_last     m700
_journal_paper_category     QM
_journal_coeditor_code     LH2611
_publ_contact_author
;
     Dr. Seik Weng Ng
     Department of Chemistry
     University of Malaya
     50603 Kuala Lumpur
     Malaysia
;
_publ_contact_author_email     seikweng@um.edu.my
_publ_contact_author_fax     '03 7967 4193'
_publ_contact_author_phone     '03 7967 6778'
_publ_section_title
;
Dicyclohexylammonium
bis(chlorodifluoroacetato-\k<i>O</i>)cyclopentyldiphenylstannate(IV)
;
loop_
    _publ_author_name
    _publ_author_address
    'Teo, Yin Yin'
;
     Department of Chemistry
     University of Malaya
     50603 Kuala Lumpur
     Malaysia
;
    'Lo, Kong Mun'
;
     Department of Chemistry
     University of Malaya
     50603 Kuala Lumpur
     Malaysia
;
    'Ng, Seik Weng'
;
     Department of Chemistry
     University of Malaya
     50603 Kuala Lumpur
     Malaysia
;
data_I
_audit_creation_method     SHELXL-97
_chemical_name_systematic
;
Dicyclohexylammonium
bis(chlorodifluoroacetato-<i>\kO</i>)cyclopentylhexyldiphenylstannate(IV)]
;
_chemical_name_common     ?
_chemical_formula_moiety     'C12 H24 N1 +, C21 H19 Cl2 F4 O4 Sn -'
_chemical_formula_sum     'C33 H43 Cl2 F4 N O4 Sn'
_chemical_formula_iupac     '(C12 H24 N) [Sn (C5 H9) (C6 H5)2 (C2 Cl F2 O2)]'
_chemical_formula_weight     783.27
_chemical_melting_point     ?
_symmetry_cell_setting     monoclinic
_symmetry_space_group_name_H-M     'P 21'
_symmetry_space_group_name_Hall     'P 2yb'
loop_
    _symmetry_equiv_pos_as_xyz
    'x, y, z'
    '-x, y+1/2, -z'
_cell_length_a     8.8610(2)
_cell_length_b     19.3132(3)
_cell_length_c     10.6823(2)
_cell_angle_alpha     90.00
_cell_angle_beta     109.3850(10)
_cell_angle_gamma     90.00
_cell_volume     1724.47(6)
_cell_formula_units_Z     2
_cell_measurement_reflns_used     4999
_cell_measurement_theta_min     2.3
_cell_measurement_theta_max     24.4
_cell_measurement_temperature     100(2)
_exptl_crystal_description     'Irregular block'
_exptl_crystal_colour     Colorless
_exptl_crystal_size_max     0.30
_exptl_crystal_size_mid     0.20
_exptl_crystal_size_min     0.15
_exptl_crystal_density_diffrn     1.508
_exptl_crystal_density_meas     ?
_exptl_crystal_density_method     'not measured'
_exptl_crystal_F_000     800
_exptl_absorpt_coefficient_mu     0.954
_exptl_absorpt_correction_type     multi-scan
_exptl_absorpt_process_details     '(SADABS; Sheldrick, 1996)'
_exptl_absorpt_correction_T_min     0.679
_exptl_absorpt_correction_T_max     0.870
_diffrn_ambient_temperature     100(2)
_diffrn_radiation_type     MoK\a
_diffrn_radiation_wavelength     0.71073
_diffrn_radiation_source     'fine-focus sealed tube'
_diffrn_radiation_monochromator     graphite
_diffrn_measurement_device_type     'Bruker SMART APEX'
_diffrn_measurement_method     \w
_diffrn_detector_area_resol_mean     ?
_diffrn_reflns_number     18017
_diffrn_reflns_av_R_equivalents     0.0377
_diffrn_reflns_av_sigmaI/netI     0.0563
_diffrn_reflns_theta_min     2.02
_diffrn_reflns_theta_max     27.50
_diffrn_reflns_theta_full     27.50
_diffrn_measured_fraction_theta_max     0.996
_diffrn_measured_fraction_theta_full     0.996
_diffrn_reflns_limit_h_min     -11
_diffrn_reflns_limit_h_max     10
_diffrn_reflns_limit_k_min     -25
_diffrn_reflns_limit_k_max     25
_diffrn_reflns_limit_l_min     -13
_diffrn_reflns_limit_l_max     13
_diffrn_standards_number     0
_diffrn_standards_interval_count     0
_diffrn_standards_interval_time     0
_diffrn_standards_decay_%     0
_reflns_number_total     7831
_reflns_number_gt     6637
_reflns_threshold_expression     I>2\s(I)
_refine_ls_structure_factor_coef     Fsqd
_refine_ls_matrix_type     full
_refine_ls_R_factor_all     0.0624
_refine_ls_R_factor_gt     0.0497
_refine_ls_wR_factor_gt     0.1240
_refine_ls_wR_factor_ref     0.1323
_refine_ls_goodness_of_fit_ref     1.043
_refine_ls_restrained_S_all     1.059
_refine_ls_number_reflns     7831
_refine_ls_number_parameters     421
_refine_ls_number_restraints     41
_refine_ls_hydrogen_treatment     constr
_refine_ls_weighting_scheme     calc
_refine_ls_weighting_details
         'calc w=1/[\s^2^(Fo^2^)+(0.0717P)^2^+1.4264P] where P=(Fo^2^+2Fc^2^)/3'
_atom_sites_solution_hydrogens     geom
_atom_sites_solution_primary     direct
_atom_sites_solution_secondary     difmap
_refine_ls_shift/su_max     0.001
_refine_ls_shift/su_mean     0.000
_refine_diff_density_max     1.106
_refine_diff_density_min     -0.709
_refine_ls_extinction_method     none
_refine_ls_extinction_coef     ?
_refine_ls_abs_structure_details     'Flack (1983), 3766 Friedel pairs'
_refine_ls_abs_structure_Flack     -0.03(3)
loop_
    _atom_type_symbol
    _atom_type_description
    _atom_type_scat_dispersion_real
    _atom_type_scat_dispersion_imag
    _atom_type_scat_source
    'C' 'C' 0.0033 0.0016
                         'International Tables Vol C Tables 4.2.6.8 and 6.1.1.4'
    'H' 'H' 0.0000 0.0000
                         'International Tables Vol C Tables 4.2.6.8 and 6.1.1.4'
    'N' 'N' 0.0061 0.0033
                         'International Tables Vol C Tables 4.2.6.8 and 6.1.1.4'
    'O' 'O' 0.0106 0.0060
                         'International Tables Vol C Tables 4.2.6.8 and 6.1.1.4'
    'F' 'F' 0.0171 0.0103
                         'International Tables Vol C Tables 4.2.6.8 and 6.1.1.4'
    'Cl' 'Cl' 0.1484 0.1585
                         'International Tables Vol C Tables 4.2.6.8 and 6.1.1.4'
    'Sn' 'Sn' -0.6537 1.4246
                         'International Tables Vol C Tables 4.2.6.8 and 6.1.1.4'
_computing_data_collection     'APEX2 (Bruker, 2007)'
_computing_cell_refinement     'SAINT (Bruker, 2007)'
_computing_data_reduction     'SAINT (Bruker, 2007)'
_computing_structure_solution     'SHELXS97 (Sheldrick, 2008)'
_computing_structure_refinement     'SHELXL97 (Sheldrick, 2008)'
_computing_molecular_graphics     'X-SEED (Barbour, 2001)'
_computing_publication_material     'publCIF (Westrip, 2008)'
loop_
    _atom_site_type_symbol
    _atom_site_label
    _atom_site_fract_x
    _atom_site_fract_y
    _atom_site_fract_z
    _atom_site_U_iso_or_equiv
    _atom_site_adp_type
    _atom_site_calc_flag
    _atom_site_refinement_flags
    _atom_site_occupancy
    _atom_site_disorder_assembly
    _atom_site_disorder_group
    Sn Sn1 0.41483(4) 0.50001(7) 0.27785(3) 0.03273(11) Uani d . 1 A .
    Cl Cl1 0.5652(5) 0.7213(2) 0.0894(3) 0.1213(13) Uani d D 1 . .
    Cl Cl2 0.1779(5) 0.25792(18) 0.2051(3) 0.1310(16) Uani d D 1 . .
    F F1 0.7544(5) 0.7106(2) 0.3078(5) 0.0684(13) Uani d D 1 . .
    F F2 0.5523(5) 0.7777(2) 0.2839(5) 0.0622(12) Uani d D 1 . .
    F F3 0.3331(6) 0.2399(2) 0.4277(5) 0.0721(14) Uani d D 1 . .
    F F4 0.1352(6) 0.3071(3) 0.4035(6) 0.0776(15) Uani d D 1 . .
    O O1 0.5515(5) 0.5970(2) 0.2551(5) 0.0389(10) Uani d . 1 . .
    O O2 0.4078(5) 0.6683(2) 0.3391(5) 0.0372(10) Uani d . 1 . .
    O O3 0.2746(5) 0.4049(2) 0.2913(4) 0.0366(9) Uani d . 1 . .
    O O4 0.4990(6) 0.3475(2) 0.4043(5) 0.0419(10) Uani d . 1 . .
    N N1 0.2491(6) 0.7638(2) 0.4417(4) 0.0264(9) Uani d . 1 . .
    H H1N1 0.2976 0.7356 0.4026 0.032 Uiso calc R 1 . .
    H H1N2 0.3196 0.7947 0.4861 0.032 Uiso calc R 1 . .
    C C1 0.5036(5) 0.5092(2) 0.4901(5) 0.0335(12) Uani d D 1 . .
    C C2 0.445(4) 0.4703(16) 0.574(4) 0.034(3) Uani d PD 0.50 A 1
    H H2 0.3604 0.4389 0.5336 0.040 Uiso calc PR 0.50 A 1
    C C3 0.502(6) 0.474(2) 0.711(4) 0.040(5) Uani d PD 0.50 A 1
    H H3 0.4581 0.4462 0.7645 0.047 Uiso calc PR 0.50 A 1
    C C4 0.625(6) 0.520(3) 0.7657(10) 0.0475(18) Uani d PD 0.50 A 1
    H H4 0.6666 0.5237 0.8597 0.057 Uiso calc PR 0.50 A 1
    C C5 0.693(5) 0.561(2) 0.692(4) 0.037(4) Uani d PD 0.50 A 1
    H H5 0.7779 0.5926 0.7332 0.045 Uiso calc PR 0.50 A 1
    C C6 0.6282(18) 0.5547(12) 0.555(4) 0.033(3) Uani d PD 0.50 A 1
    H H6 0.6714 0.5826 0.5018 0.039 Uiso calc PR 0.50 A 1
    C C2' 0.420(4) 0.4798(14) 0.567(4) 0.034(3) Uani d PD 0.50 A 2
    H H2' 0.3212 0.4565 0.5261 0.040 Uiso calc PR 0.50 A 2
    C C3' 0.484(6) 0.486(2) 0.703(4) 0.040(5) Uani d PD 0.50 A 2
    H H3' 0.4279 0.4657 0.7564 0.047 Uiso calc PR 0.50 A 2
    C C4' 0.627(6) 0.519(3) 0.7660(10) 0.0475(18) Uani d PD 0.50 A 2
    H H4' 0.6697 0.5224 0.8599 0.057 Uiso calc PR 0.50 A 2
    C C5' 0.707(5) 0.548(2) 0.686(4) 0.037(4) Uani d PD 0.50 A 2
    H H5' 0.8061 0.5706 0.7278 0.045 Uiso calc PR 0.50 A 2
    C C6' 0.6483(16) 0.5438(12) 0.549(4) 0.033(3) Uani d PD 0.50 A 2
    H H6' 0.7046 0.5640 0.4959 0.039 Uiso calc PR 0.50 A 2
    C C7 0.1931(7) 0.5482(3) 0.1691(6) 0.0315(12) Uani d . 1 . .
    C C8 0.1848(8) 0.5921(3) 0.0642(6) 0.0373(13) Uani d . 1 A .
    H H8 0.2746 0.5977 0.0355 0.045 Uiso calc R 1 . .
    C C9 0.0415(8) 0.6283(4) 0.0009(7) 0.0447(15) Uani d . 1 . .
    H H9 0.0348 0.6580 -0.0718 0.054 Uiso calc R 1 A .
    C C10 -0.0874(8) 0.6213(3) 0.0426(6) 0.0409(14) Uani d . 1 A .
    H H10 -0.1823 0.6469 0.0000 0.049 Uiso calc R 1 . .
    C C11 -0.0815(7) 0.5781(3) 0.1447(7) 0.0373(13) Uani d . 1 . .
    H H11 -0.1720 0.5731 0.1728 0.045 Uiso calc R 1 A .
    C C12 0.0584(7) 0.5410(3) 0.2081(6) 0.0340(12) Uani d . 1 A .
    H H12 0.0619 0.5105 0.2788 0.041 Uiso calc R 1 . .
    C C13 0.5521(7) 0.4533(4) 0.1721(7) 0.056(2) Uani d D 1 . .
    H H13 0.5677 0.4912 0.1139 0.068 Uiso calc R 1 A .
    C C14 0.4920(7) 0.3925(4) 0.0773(8) 0.062(2) Uani d D 1 A .
    H H14A 0.4110 0.4081 -0.0064 0.075 Uiso calc R 1 . .
    H H14B 0.4437 0.3565 0.1182 0.075 Uiso calc R 1 . .
    C C15 0.6441(9) 0.3636(4) 0.0507(7) 0.074(3) Uani d D 1 . .
    H H15A 0.6432 0.3123 0.0501 0.089 Uiso calc R 1 A .
    H H15B 0.6480 0.3802 -0.0358 0.089 Uiso calc R 1 . .
    C C16 0.7884(7) 0.3909(4) 0.1650(7) 0.0494(17) Uani d D 1 A .
    H H16A 0.8564 0.4204 0.1297 0.059 Uiso calc R 1 . .
    H H16B 0.8539 0.3519 0.2142 0.059 Uiso calc R 1 . .
    C C17 0.7225(7) 0.4334(4) 0.2575(6) 0.0433(15) Uani d D 1 A .
    H H17A 0.7215 0.4054 0.3348 0.052 Uiso calc R 1 . .
    H H17B 0.7883 0.4753 0.2898 0.052 Uiso calc R 1 . .
    C C18 0.5096(7) 0.6545(3) 0.2852(6) 0.0358(13) Uani d . 1 . .
    C C19 0.5981(7) 0.7165(3) 0.2514(6) 0.0458(16) Uani d D 1 . .
    C C20 0.3529(8) 0.3533(3) 0.3501(7) 0.0358(14) Uani d . 1 . .
    C C21 0.2525(7) 0.2913(3) 0.3561(5) 0.0415(14) Uani d D 1 . .
    C C22 0.1928(7) 0.7229(3) 0.5380(6) 0.0306(12) Uani d . 1 . .
    H H22 0.1109 0.7509 0.5611 0.037 Uiso calc R 1 . .
    C C23 0.3314(9) 0.7076(3) 0.6660(6) 0.0437(15) Uani d . 1 . .
    H H23A 0.4127 0.6786 0.6458 0.052 Uiso calc R 1 . .
    H H23B 0.3830 0.7514 0.7063 0.052 Uiso calc R 1 . .
    C C24 0.2667(10) 0.6697(4) 0.7623(7) 0.0514(18) Uani d . 1 . .
    H H24A 0.1915 0.7003 0.7870 0.062 Uiso calc R 1 . .
    H H24B 0.3563 0.6585 0.8441 0.062 Uiso calc R 1 . .
    C C25 0.1806(9) 0.6031(3) 0.7024(7) 0.0423(15) Uani d . 1 . .
    H H25A 0.2590 0.5698 0.6893 0.051 Uiso calc R 1 . .
    H H25B 0.1325 0.5820 0.7648 0.051 Uiso calc R 1 . .
    C C26 0.0522(8) 0.6162(3) 0.5720(7) 0.0433(15) Uani d . 1 . .
    H H26A -0.0349 0.6433 0.5874 0.052 Uiso calc R 1 . .
    H H26B 0.0069 0.5714 0.5318 0.052 Uiso calc R 1 . .
    C C27 0.1156(8) 0.6560(3) 0.4746(6) 0.0361(13) Uani d . 1 . .
    H H27A 0.1950 0.6272 0.4514 0.043 Uiso calc R 1 . .
    H H27B 0.0263 0.6662 0.3920 0.043 Uiso calc R 1 . .
    C C29 0.1158(7) 0.8005(3) 0.3367(6) 0.0317(12) Uani d . 1 . .
    H H29 0.0177 0.7711 0.3160 0.038 Uiso calc R 1 . .
    C C30 0.1550(8) 0.8094(4) 0.2104(7) 0.0463(16) Uani d . 1 . .
    H H30A 0.1732 0.7635 0.1766 0.056 Uiso calc R 1 . .
    H H30B 0.2541 0.8370 0.2286 0.056 Uiso calc R 1 . .
    C C31 0.0151(9) 0.8464(5) 0.1056(8) 0.061(2) Uani d . 1 . .
    H H31A 0.0441 0.8545 0.0249 0.074 Uiso calc R 1 . .
    H H31B -0.0802 0.8160 0.0809 0.074 Uiso calc R 1 . .
    C C32 -0.0264(9) 0.9144(4) 0.1539(8) 0.057(2) Uani d . 1 . .
    H H32A -0.1222 0.9340 0.0862 0.069 Uiso calc R 1 . .
    H H32B 0.0632 0.9473 0.1667 0.069 Uiso calc R 1 . .
    C C33 -0.0591(9) 0.9056(4) 0.2842(8) 0.057(2) Uani d . 1 . .
    H H33A -0.1579 0.8780 0.2686 0.069 Uiso calc R 1 . .
    H H33B -0.0765 0.9517 0.3178 0.069 Uiso calc R 1 . .
    C C34 0.0797(9) 0.8696(4) 0.3879(7) 0.0471(16) Uani d . 1 . .
    H H34A 0.1758 0.8994 0.4106 0.057 Uiso calc R 1 . .
    H H34B 0.0525 0.8622 0.4696 0.057 Uiso calc R 1 . .
loop_
    _atom_site_aniso_label
    _atom_site_aniso_U_11
    _atom_site_aniso_U_22
    _atom_site_aniso_U_33
    _atom_site_aniso_U_12
    _atom_site_aniso_U_13
    _atom_site_aniso_U_23
    Sn1 0.01949(15) 0.02969(16) 0.0492(2) 0.0012(2) 0.01167(12) -0.0076(2)
    Cl1 0.153(4) 0.124(3) 0.103(2) -0.027(2) 0.065(2) -0.0111(19)
    Cl2 0.164(3) 0.085(2) 0.0910(19) -0.061(2) -0.029(2) 0.0079(15)
    F1 0.031(2) 0.050(2) 0.128(4) -0.0105(18) 0.031(2) 0.006(2)
    F2 0.045(3) 0.035(2) 0.115(4) -0.0008(18) 0.037(3) 0.002(2)
    F3 0.062(3) 0.057(3) 0.110(4) 0.019(2) 0.045(3) 0.048(3)
    F4 0.049(3) 0.063(3) 0.134(5) 0.010(2) 0.049(3) 0.024(3)
    O1 0.021(2) 0.045(2) 0.058(3) -0.0021(18) 0.022(2) -0.004(2)
    O2 0.027(2) 0.040(2) 0.050(3) -0.0052(19) 0.020(2) -0.010(2)
    O3 0.024(2) 0.0246(19) 0.053(3) 0.0051(16) 0.0032(18) -0.0040(17)
    O4 0.031(2) 0.039(2) 0.054(3) 0.0095(19) 0.013(2) -0.0006(19)
    N1 0.021(2) 0.029(2) 0.031(2) -0.0031(18) 0.0116(19) -0.0055(17)
    C1 0.020(2) 0.027(3) 0.052(3) 0.006(2) 0.011(2) 0.001(2)
    C2 0.011(8) 0.037(7) 0.049(5) 0.011(5) 0.007(6) -0.012(4)
    C3 0.029(9) 0.038(14) 0.054(5) 0.010(8) 0.016(5) -0.005(5)
    C4 0.043(4) 0.053(5) 0.046(3) 0.007(3) 0.013(3) -0.012(3)
    C5 0.029(6) 0.023(13) 0.053(5) 0.008(8) 0.003(5) -0.018(7)
    C6 0.024(4) 0.019(6) 0.054(5) 0.008(5) 0.012(5) -0.009(6)
    C2' 0.011(8) 0.037(7) 0.049(5) 0.011(5) 0.007(6) -0.012(4)
    C3' 0.029(9) 0.038(14) 0.054(5) 0.010(8) 0.016(5) -0.005(5)
    C4' 0.043(4) 0.053(5) 0.046(3) 0.007(3) 0.013(3) -0.012(3)
    C5' 0.029(6) 0.023(13) 0.053(5) 0.008(8) 0.003(5) -0.018(7)
    C6' 0.024(4) 0.019(6) 0.054(5) 0.008(5) 0.012(5) -0.009(6)
    C7 0.028(3) 0.022(2) 0.042(3) 0.005(2) 0.009(2) -0.007(2)
    C8 0.032(3) 0.047(3) 0.036(3) -0.006(3) 0.016(3) -0.001(2)
    C9 0.038(4) 0.053(4) 0.040(4) 0.002(3) 0.010(3) 0.004(3)
    C10 0.030(3) 0.039(3) 0.046(4) 0.006(3) 0.003(3) -0.004(3)
    C11 0.023(3) 0.038(3) 0.053(4) -0.001(2) 0.014(3) -0.004(3)
    C12 0.024(3) 0.033(3) 0.043(3) -0.006(2) 0.010(2) -0.006(2)
    C13 0.028(3) 0.084(6) 0.050(4) 0.015(4) 0.004(3) -0.030(4)
    C14 0.061(5) 0.066(5) 0.059(5) -0.006(4) 0.019(4) 0.005(4)
    C15 0.098(8) 0.067(5) 0.070(6) 0.022(5) 0.045(5) -0.003(4)
    C16 0.039(4) 0.049(4) 0.068(5) 0.013(3) 0.027(3) -0.008(3)
    C17 0.026(3) 0.059(4) 0.047(4) 0.014(3) 0.015(3) -0.004(3)
    C18 0.022(3) 0.037(3) 0.046(3) -0.005(2) 0.009(2) -0.008(3)
    C19 0.031(3) 0.049(4) 0.066(5) -0.001(3) 0.027(3) 0.005(3)
    C20 0.032(4) 0.026(3) 0.050(4) 0.008(2) 0.014(3) -0.003(2)
    C21 0.035(3) 0.037(3) 0.054(4) 0.005(3) 0.016(3) 0.010(3)
    C22 0.032(3) 0.021(2) 0.045(3) 0.001(2) 0.022(3) -0.001(2)
    C23 0.052(4) 0.042(3) 0.034(3) -0.021(3) 0.011(3) 0.000(3)
    C24 0.065(5) 0.047(4) 0.047(4) -0.019(3) 0.026(4) -0.004(3)
    C25 0.058(4) 0.025(3) 0.055(4) -0.007(3) 0.033(3) 0.002(3)
    C26 0.040(4) 0.032(3) 0.064(4) -0.009(3) 0.025(3) -0.003(3)
    C27 0.031(3) 0.030(3) 0.047(3) -0.009(2) 0.013(3) -0.005(3)
    C29 0.023(3) 0.031(3) 0.039(3) -0.006(2) 0.008(2) 0.001(2)
    C30 0.031(3) 0.066(5) 0.043(4) -0.005(3) 0.012(3) 0.008(3)
    C31 0.034(4) 0.093(6) 0.050(4) -0.012(4) 0.004(3) 0.025(4)
    C32 0.034(4) 0.050(4) 0.073(5) -0.010(3) -0.003(3) 0.030(4)
    C33 0.046(5) 0.043(4) 0.075(5) 0.011(3) 0.009(4) 0.011(3)
    C34 0.041(4) 0.043(4) 0.055(4) 0.008(3) 0.014(3) 0.003(3)
loop_
    _geom_bond_atom_site_label_1
    _geom_bond_atom_site_label_2
    _geom_bond_site_symmetry_2
    _geom_bond_distance
    _geom_bond_publ_flag
    Sn1 C1 . 2.147(5) yes
    Sn1 C7 . 2.136(6) yes
    Sn1 C13 . 2.117(6) yes
    Sn1 O1 . 2.287(4) yes
    Sn1 O3 . 2.249(4) yes
    Cl1 C19 . 1.660(6) ?
    Cl2 C21 . 1.657(6) ?
    F1 C19 . 1.319(6) ?
    F2 C19 . 1.331(6) ?
    F3 C21 . 1.311(6) ?
    F4 C21 . 1.334(6) ?
    O1 C18 . 1.246(7) ?
    O2 C18 . 1.249(7) ?
    O3 C20 . 1.257(7) ?
    O4 C20 . 1.235(8) ?
    N1 C29 . 1.508(7) ?
    N1 C22 . 1.508(7) ?
    N1 H1N1 . 0.8800 ?
    N1 H1N2 . 0.8800 ?
    C1 C2 . 1.391(9) ?
    C1 C2' . 1.394(9) ?
    C1 C6' . 1.396(9) ?
    C1 C6 . 1.401(9) ?
    C2 C3 . 1.387(9) ?
    C2 H2 . 0.9500 ?
    C3 C4 . 1.383(9) ?
    C3 H3 . 0.9500 ?
    C4 C5 . 1.388(9) ?
    C4 H4 . 0.9500 ?
    C5 C6 . 1.393(9) ?
    C5 H5 . 0.9500 ?
    C6 H6 . 0.9500 ?
    C2' C3' . 1.386(9) ?
    C2' H2' . 0.9500 ?
    C3' C4' . 1.382(9) ?
    C3' H3' . 0.9500 ?
    C4' C5' . 1.387(9) ?
    C4' H4' . 0.9500 ?
    C5' C6' . 1.393(9) ?
    C5' H5' . 0.9500 ?
    C6' H6' . 0.9500 ?
    C7 C8 . 1.388(9) ?
    C7 C12 . 1.396(8) ?
    C8 C9 . 1.410(9) ?
    C8 H8 . 0.9500 ?
    C9 C10 . 1.365(10) ?
    C9 H9 . 0.9500 ?
    C10 C11 . 1.361(9) ?
    C10 H10 . 0.9500 ?
    C11 C12 . 1.396(9) ?
    C11 H11 . 0.9500 ?
    C12 H12 . 0.9500 ?
    C13 C14 . 1.527(7) ?
    C13 C17 . 1.530(7) ?
    C13 H13 . 1.0000 ?
    C14 C15 . 1.569(7) ?
    C14 H14A . 0.9900 ?
    C14 H14B . 0.9900 ?
    C15 C16 . 1.539(7) ?
    C15 H15A . 0.9900 ?
    C15 H15B . 0.9900 ?
    C16 C17 . 1.541(6) ?
    C16 H16A . 0.9900 ?
    C16 H16B . 0.9900 ?
    C17 H17A . 0.9900 ?
    C17 H17B . 0.9900 ?
    C18 C19 . 1.540(9) ?
    C20 C21 . 1.506(9) ?
    C22 C27 . 1.512(8) ?
    C22 C23 . 1.534(9) ?
    C22 H22 . 1.0000 ?
    C23 C24 . 1.522(9) ?
    C23 H23A . 0.9900 ?
    C23 H23B . 0.9900 ?
    C24 C25 . 1.524(9) ?
    C24 H24A . 0.9900 ?
    C24 H24B . 0.9900 ?
    C25 C26 . 1.499(10) ?
    C25 H25A . 0.9900 ?
    C25 H25B . 0.9900 ?
    C26 C27 . 1.542(9) ?
    C26 H26A . 0.9900 ?
    C26 H26B . 0.9900 ?
    C27 H27A . 0.9900 ?
    C27 H27B . 0.9900 ?
    C29 C30 . 1.510(8) ?
    C29 C34 . 1.516(9) ?
    C29 H29 . 1.0000 ?
    C30 C31 . 1.543(10) ?
    C30 H30A . 0.9900 ?
    C30 H30B . 0.9900 ?
    C31 C32 . 1.499(12) ?
    C31 H31A . 0.9900 ?
    C31 H31B . 0.9900 ?
    C32 C33 . 1.523(11) ?
    C32 H32A . 0.9900 ?
    C32 H32B . 0.9900 ?
    C33 C34 . 1.523(10) ?
    C33 H33A . 0.9900 ?
    C33 H33B . 0.9900 ?
    C34 H34A . 0.9900 ?
    C34 H34B . 0.9900 ?
loop_
    _geom_angle_atom_site_label_1
    _geom_angle_atom_site_label_2
    _geom_angle_atom_site_label_3
    _geom_angle_site_symmetry_1
    _geom_angle_site_symmetry_3
    _geom_angle
    _geom_angle_publ_flag
    C1 Sn1 C7 . . 119.2(2) yes
    C1 Sn1 C13 . . 121.7(2) yes
    C1 Sn1 O1 . . 91.3(2) yes
    C1 Sn1 O3 . . 90.9(2) yes
    C7 Sn1 C13 . . 118.9(2) yes
    C7 Sn1 O1 . . 90.6(2) yes
    C7 Sn1 O3 . . 87.8(2) yes
    C13 Sn1 O1 . . 82.8(3) yes
    C13 Sn1 O3 . . 96.5(3) yes
    O1 Sn1 O3 . . 177.7(2) yes
    C18 O1 Sn1 . . 119.3(4) ?
    C20 O3 Sn1 . . 117.0(4) ?
    C29 N1 C22 . . 113.5(4) ?
    C29 N1 H1N1 . . 108.9 ?
    C29 N1 H1N1 . . 108.9 ?
    C22 N1 H1N2 . . 108.9 ?
    C22 N1 H1N2 . . 108.9 ?
    H1N1 N1 H1N2 . . 107.7 ?
    C2' C1 C6' . . 121(3) ?
    C2 C1 C6 . . 115(3) ?
    C2 C1 Sn1 . . 123.3(19) ?
    C2' C1 Sn1 . . 120.4(18) ?
    C6' C1 Sn1 . . 118(2) ?
    C6 C1 Sn1 . . 122(2) ?
    C3 C2 C1 . . 125(3) ?
    C3 C2 H2 . . 117.5 ?
    C1 C2 H2 . . 117.5 ?
    C4 C3 C2 . . 116(3) ?
    C4 C3 H3 . . 122.1 ?
    C2 C3 H3 . . 122.1 ?
    C3 C4 C5 . . 124(3) ?
    C3 C4 H4 . . 117.8 ?
    C5 C4 H4 . . 117.8 ?
    C4 C5 C6 . . 116(3) ?
    C4 C5 H5 . . 122.0 ?
    C6 C5 H5 . . 122.0 ?
    C5 C6 C1 . . 124(3) ?
    C5 C6 H6 . . 118.0 ?
    C1 C6 H6 . . 118.0 ?
    C3' C2' C1 . . 118(3) ?
    C3' C2' H2' . . 120.9 ?
    C1 C2' H2' . . 120.9 ?
    C4' C3' C2' . . 122(3) ?
    C4' C3' H3' . . 118.8 ?
    C2' C3' H3' . . 118.8 ?
    C3' C4' C5' . . 118(3) ?
    C3' C4' H4' . . 121.2 ?
    C5' C4' H4' . . 121.2 ?
    C4' C5' C6' . . 123(3) ?
    C4' C5' H5' . . 118.7 ?
    C6' C5' H5' . . 118.7 ?
    C5' C6' C1 . . 118(3) ?
    C5' C6' H6' . . 121.2 ?
    C1 C6' H6' . . 121.2 ?
    C8 C7 C12 . . 118.7(5) ?
    C8 C7 Sn1 . . 119.9(4) ?
    C12 C7 Sn1 . . 121.2(4) ?
    C7 C8 C9 . . 119.3(6) ?
    C7 C8 H8 . . 120.4 ?
    C9 C8 H8 . . 120.4 ?
    C10 C9 C8 . . 120.8(6) ?
    C10 C9 H9 . . 119.6 ?
    C8 C9 H9 . . 119.6 ?
    C11 C10 C9 . . 120.6(6) ?
    C11 C10 H10 . . 119.7 ?
    C9 C10 H10 . . 119.7 ?
    C10 C11 C12 . . 119.7(6) ?
    C10 C11 H11 . . 120.1 ?
    C12 C11 H11 . . 120.1 ?
    C7 C12 C11 . . 120.9(6) ?
    C7 C12 H12 . . 119.5 ?
    C11 C12 H12 . . 119.5 ?
    C14 C13 C17 . . 105.1(5) ?
    C14 C13 Sn1 . . 123.1(5) ?
    C17 C13 Sn1 . . 114.6(4) ?
    C14 C13 H13 . . 104.0 ?
    C17 C13 H13 . . 104.0 ?
    Sn1 C13 H13 . . 104.0 ?
    C13 C14 C15 . . 105.2(5) ?
    C13 C14 H14A . . 110.7 ?
    C15 C14 H14A . . 110.7 ?
    C13 C14 H14B . . 110.7 ?
    C15 C14 H14B . . 110.7 ?
    H14A C14 H14B . . 108.8 ?
    C16 C15 C14 . . 105.8(4) ?
    C16 C15 H15A . . 110.6 ?
    C14 C15 H15A . . 110.6 ?
    C16 C15 H15B . . 110.6 ?
    C14 C15 H15B . . 110.6 ?
    H15A C15 H15B . . 108.7 ?
    C15 C16 C17 . . 107.4(4) ?
    C15 C16 H16A . . 110.2 ?
    C17 C16 H16A . . 110.2 ?
    C15 C16 H16B . . 110.2 ?
    C17 C16 H16B . . 110.2 ?
    H16A C16 H16B . . 108.5 ?
    C13 C17 C16 . . 105.1(4) ?
    C13 C17 H17A . . 110.7 ?
    C16 C17 H17A . . 110.7 ?
    C13 C17 H17B . . 110.7 ?
    C16 C17 H17B . . 110.7 ?
    H17A C17 H17B . . 108.8 ?
    O1 C18 O2 . . 129.2(6) ?
    O1 C18 C19 . . 114.5(5) ?
    O2 C18 C19 . . 116.3(5) ?
    F1 C19 F2 . . 108.8(5) ?
    F1 C19 C18 . . 111.3(5) ?
    F2 C19 C18 . . 114.0(5) ?
    F1 C19 Cl1 . . 106.0(4) ?
    F2 C19 Cl1 . . 105.0(5) ?
    C18 C19 Cl1 . . 111.2(5) ?
    O4 C20 O3 . . 128.7(6) ?
    O4 C20 C21 . . 116.7(5) ?
    O3 C20 C21 . . 114.6(6) ?
    F3 C21 F4 . . 107.1(5) ?
    F3 C21 C20 . . 114.3(5) ?
    F4 C21 C20 . . 112.3(5) ?
    F3 C21 Cl2 . . 103.7(5) ?
    F4 C21 Cl2 . . 110.4(5) ?
    C20 C21 Cl2 . . 108.6(4) ?
    N1 C22 C27 . . 110.2(5) ?
    N1 C22 C23 . . 111.1(5) ?
    C27 C22 C23 . . 110.1(5) ?
    N1 C22 H22 . . 108.4 ?
    C27 C22 H22 . . 108.4 ?
    C23 C22 H22 . . 108.4 ?
    C24 C23 C22 . . 109.0(6) ?
    C24 C23 H23A . . 109.9 ?
    C22 C23 H23A . . 109.9 ?
    C24 C23 H23B . . 109.9 ?
    C22 C23 H23B . . 109.9 ?
    H23A C23 H23B . . 108.3 ?
    C23 C24 C25 . . 111.7(5) ?
    C23 C24 H24A . . 109.3 ?
    C25 C24 H24A . . 109.3 ?
    C23 C24 H24B . . 109.3 ?
    C25 C24 H24B . . 109.3 ?
    H24A C24 H24B . . 107.9 ?
    C26 C25 C24 . . 111.5(5) ?
    C26 C25 H25A . . 109.3 ?
    C24 C25 H25A . . 109.3 ?
    C26 C25 H25B . . 109.3 ?
    C24 C25 H25B . . 109.3 ?
    H25A C25 H25B . . 108.0 ?
    C25 C26 C27 . . 112.1(5) ?
    C25 C26 H26A . . 109.2 ?
    C27 C26 H26A . . 109.2 ?
    C25 C26 H26B . . 109.2 ?
    C27 C26 H26B . . 109.2 ?
    H26A C26 H26B . . 107.9 ?
    C22 C27 C26 . . 109.6(5) ?
    C22 C27 H27A . . 109.8 ?
    C26 C27 H27A . . 109.8 ?
    C22 C27 H27B . . 109.8 ?
    C26 C27 H27B . . 109.8 ?
    H27A C27 H27B . . 108.2 ?
    N1 C29 C30 . . 111.2(5) ?
    N1 C29 C34 . . 110.6(5) ?
    C30 C29 C34 . . 111.2(5) ?
    N1 C29 H29 . . 107.9 ?
    C30 C29 H29 . . 107.9 ?
    C34 C29 H29 . . 107.9 ?
    C29 C30 C31 . . 109.5(6) ?
    C29 C30 H30A . . 109.8 ?
    C31 C30 H30A . . 109.8 ?
    C29 C30 H30B . . 109.8 ?
    C31 C30 H30B . . 109.8 ?
    H30A C30 H30B . . 108.2 ?
    C32 C31 C30 . . 112.7(7) ?
    C32 C31 H31A . . 109.1 ?
    C30 C31 H31A . . 109.1 ?
    C32 C31 H31B . . 109.1 ?
    C30 C31 H31B . . 109.1 ?
    H31A C31 H31B . . 107.8 ?
    C31 C32 C33 . . 111.1(6) ?
    C31 C32 H32A . . 109.4 ?
    C33 C32 H32A . . 109.4 ?
    C31 C32 H32B . . 109.4 ?
    C33 C32 H32B . . 109.4 ?
    H32A C32 H32B . . 108.0 ?
    C32 C33 C34 . . 111.3(6) ?
    C32 C33 H33A . . 109.4 ?
    C34 C33 H33A . . 109.4 ?
    C32 C33 H33B . . 109.4 ?
    C34 C33 H33B . . 109.4 ?
    H33A C33 H33B . . 108.0 ?
    C29 C34 C33 . . 110.9(6) ?
    C29 C34 H34A . . 109.5 ?
    C33 C34 H34A . . 109.5 ?
    C29 C34 H34B . . 109.5 ?
    C33 C34 H34B . . 109.5 ?
    H34A C34 H34B . . 108.1 ?
loop_
    _geom_torsion_atom_site_label_1
    _geom_torsion_atom_site_label_2
    _geom_torsion_atom_site_label_3
    _geom_torsion_atom_site_label_4
    _geom_torsion_site_symmetry_1
    _geom_torsion_site_symmetry_2
    _geom_torsion_site_symmetry_3
    _geom_torsion_site_symmetry_4
    _geom_torsion
    _geom_torsion_publ_flag
    C13 Sn1 O1 C18 . . . . 169.9(5) ?
    C7 Sn1 O1 C18 . . . . 50.8(5) ?
    C1 Sn1 O1 C18 . . . . -68.4(5) ?
    C13 Sn1 O3 C20 . . . . 60.0(5) ?
    C7 Sn1 O3 C20 . . . . 178.9(5) ?
    C1 Sn1 O3 C20 . . . . -62.0(5) ?
    C13 Sn1 C1 C2 . . . . -108.5(13) ?
    C7 Sn1 C1 C2 . . . . 77.8(13) ?
    O3 Sn1 C1 C2 . . . . -10.2(13) ?
    O1 Sn1 C1 C2 . . . . 169.2(13) ?
    C13 Sn1 C1 C2' . . . . -121.7(13) ?
    C7 Sn1 C1 C2' . . . . 64.6(13) ?
    O3 Sn1 C1 C2' . . . . -23.5(13) ?
    O1 Sn1 C1 C2' . . . . 155.9(13) ?
    C13 Sn1 C1 C6' . . . . 56.8(11) ?
    C7 Sn1 C1 C6' . . . . -116.9(11) ?
    O3 Sn1 C1 C6' . . . . 155.1(11) ?
    O1 Sn1 C1 C6' . . . . -25.5(11) ?
    C13 Sn1 C1 C6 . . . . 70.4(11) ?
    C7 Sn1 C1 C6 . . . . -103.4(11) ?
    O3 Sn1 C1 C6 . . . . 168.6(11) ?
    O1 Sn1 C1 C6 . . . . -12.0(11) ?
    C2' C1 C2 C3 . . . . -102(18) ?
    C6' C1 C2 C3 . . . . 13.2(19) ?
    C6 C1 C2 C3 . . . . -0.2(3) ?
    Sn1 C1 C2 C3 . . . . 178.7(11) ?
    C1 C2 C3 C4 . . . . 0.0(3) ?
    C2 C3 C4 C5 . . . . 0.0(7) ?
    C3 C4 C5 C6 . . . . 0.2(9) ?
    C4 C5 C6 C1 . . . . -0.5(9) ?
    C2 C1 C6 C5 . . . . 0.5(7) ?
    C2' C1 C6 C5 . . . . 13(2) ?
    C6' C1 C6 C5 . . . . -102(19) ?
    Sn1 C1 C6 C5 . . . . -178.4(12) ?
    C2 C1 C2' C3' . . . . 70(18) ?
    C6' C1 C2' C3' . . . . -0.2(3) ?
    C6 C1 C2' C3' . . . . -13(2) ?
    Sn1 C1 C2' C3' . . . . 178.3(11) ?
    C1 C2' C3' C4' . . . . 0.0(3) ?
    C2' C3' C4' C5' . . . . 0.0(6) ?
    C3' C4' C5' C6' . . . . 0.2(8) ?
    C4' C5' C6' C1 . . . . -0.5(8) ?
    C2 C1 C6' C5' . . . . -12(3) ?
    C2' C1 C6' C5' . . . . 0.5(6) ?
    C6 C1 C6' C5' . . . . 72(18) ?
    Sn1 C1 C6' C5' . . . . -178.1(11) ?
    C13 Sn1 C7 C8 . . . . -46.3(6) ?
    C1 Sn1 C7 C8 . . . . 127.6(4) ?
    O3 Sn1 C7 C8 . . . . -142.5(5) ?
    O1 Sn1 C7 C8 . . . . 35.8(5) ?
    C13 Sn1 C7 C12 . . . . 139.2(5) ?
    C1 Sn1 C7 C12 . . . . -46.9(5) ?
    O3 Sn1 C7 C12 . . . . 42.9(4) ?
    O1 Sn1 C7 C12 . . . . -138.8(4) ?
    C12 C7 C8 C9 . . . . 0.3(9) ?
    Sn1 C7 C8 C9 . . . . -174.4(5) ?
    C7 C8 C9 C10 . . . . 0.9(10) ?
    C8 C9 C10 C11 . . . . -1.3(10) ?
    C9 C10 C11 C12 . . . . 0.6(10) ?
    C8 C7 C12 C11 . . . . -1.0(9) ?
    Sn1 C7 C12 C11 . . . . 173.6(4) ?
    C10 C11 C12 C7 . . . . 0.6(9) ?
    C7 Sn1 C13 C14 . . . . -61.9(8) ?
    C1 Sn1 C13 C14 . . . . 124.4(6) ?
    O3 Sn1 C13 C14 . . . . 29.2(7) ?
    O1 Sn1 C13 C14 . . . . -148.5(7) ?
    C7 Sn1 C13 C17 . . . . 168.2(5) ?
    C1 Sn1 C13 C17 . . . . -5.5(7) ?
    O3 Sn1 C13 C17 . . . . -100.6(6) ?
    O1 Sn1 C13 C17 . . . . 81.6(6) ?
    C17 C13 C14 C15 . . . . -32.5(8) ?
    Sn1 C13 C14 C15 . . . . -166.2(6) ?
    C13 C14 C15 C16 . . . . 19.2(9) ?
    C14 C15 C16 C17 . . . . 1.1(9) ?
    C14 C13 C17 C16 . . . . 33.2(8) ?
    Sn1 C13 C17 C16 . . . . 171.5(5) ?
    C15 C16 C17 C13 . . . . -21.0(8) ?
    Sn1 O1 C18 O2 . . . . 6.9(9) ?
    Sn1 O1 C18 C19 . . . . -173.6(4) ?
    O1 C18 C19 F1 . . . . -56.4(7) ?
    O2 C18 C19 F1 . . . . 123.1(6) ?
    O1 C18 C19 F2 . . . . 180.0(5) ?
    O2 C18 C19 F2 . . . . -0.5(8) ?
    O1 C18 C19 Cl1 . . . . 61.5(6) ?
    O2 C18 C19 Cl1 . . . . -118.9(5) ?
    Sn1 O3 C20 O4 . . . . 1.0(9) ?
    Sn1 O3 C20 C21 . . . . 179.9(4) ?
    O4 C20 C21 F3 . . . . 4.9(8) ?
    O3 C20 C21 F3 . . . . -174.1(6) ?
    O4 C20 C21 F4 . . . . 127.2(6) ?
    O3 C20 C21 F4 . . . . -51.8(7) ?
    O4 C20 C21 Cl2 . . . . -110.4(6) ?
    O3 C20 C21 Cl2 . . . . 70.6(6) ?
    C29 N1 C22 C27 . . . . 76.9(6) ?
    C29 N1 C22 C23 . . . . -160.8(5) ?
    N1 C22 C23 C24 . . . . 177.0(5) ?
    C27 C22 C23 C24 . . . . -60.6(7) ?
    C22 C23 C24 C25 . . . . 57.4(8) ?
    C23 C24 C25 C26 . . . . -54.2(9) ?
    C24 C25 C26 C27 . . . . 53.0(7) ?
    N1 C22 C27 C26 . . . . -177.6(5) ?
    C23 C22 C27 C26 . . . . 59.5(7) ?
    C25 C26 C27 C22 . . . . -56.0(7) ?
    C22 N1 C29 C30 . . . . -151.5(5) ?
    C22 N1 C29 C34 . . . . 84.5(6) ?
    N1 C29 C30 C31 . . . . 179.5(6) ?
    C34 C29 C30 C31 . . . . -56.8(7) ?
    C29 C30 C31 C32 . . . . 55.6(8) ?
    C30 C31 C32 C33 . . . . -54.3(8) ?
    C31 C32 C33 C34 . . . . 54.0(9) ?
    N1 C29 C34 C33 . . . . -177.8(5) ?
    C30 C29 C34 C33 . . . . 58.1(8) ?
    C32 C33 C34 C29 . . . . -55.9(8) ?
loop_
    _geom_hbond_atom_site_label_D
    _geom_hbond_atom_site_label_H
    _geom_hbond_atom_site_label_A
    _geom_hbond_site_symmetry_A
    _geom_hbond_distance_DH
    _geom_hbond_distance_HA
    _geom_hbond_distance_DA
    _geom_hbond_angle_DHA
    _geom_hbond_publ_flag
    N1 H1N1 O2 . 0.88 1.88 2.758(6) 173 yes
    N1 H1N2 O4 2_656 0.88 1.93 2.804(6) 169 yes
