# Supplementary material for: Dicyclo­hexyl­ammonium bis­(chloro­difluoro­acetato-κO)cyclo­pentyl­diphenyl­stannate(IV)
Source: Acta Crystallogr Sect E Struct Rep Online. 2008 Apr 23;64(Pt 5):m700. doi: 10.1107/S1600536808010775 (PMC2961194; doi:10.1107/S1600536808010775)
Supplement: Supplementary file 2 [file e-64-0m700-Isup2.hkl]

# 
# h,k,l, Fc-squared, Fo-squared, sigma(Fo-squared) and status flag 
# 
data_I
_shelx_title '  P21' 
_shelx_refln_list_code          4 
_shelx_F_calc_maximum      188.77 
_exptl_crystal_F_000       800.00 
_reflns_d_resolution_high  0.7696 
 
loop_ 
 _symmetry_equiv_pos_as_xyz 
 'x, y, z' 
 '-x, y+1/2, -z' 
 
_cell_length_a     8.8610 
_cell_length_b    19.3132 
_cell_length_c    10.6823 
_cell_angle_alpha  90.000 
_cell_angle_beta  109.385 
_cell_angle_gamma  90.000 
 
_shelx_F_squared_multiplier     1.000 
 
loop_ 
 _refln_index_h 
 _refln_index_k 
 _refln_index_l 
 _refln_F_squared_calc 
 _refln_F_squared_meas 
 _refln_F_squared_sigma 
 _refln_observed_status 
   0 -24   0      348.11      432.62     70.39 o 
   1 -24   0       95.77      101.92     43.86 o 
   2 -24   0      101.61      115.56     34.76 o 
   3 -24   0       75.24       67.25     25.11 o 
   1 -23   0      196.77      221.95     38.76 o 
   2 -23   0      334.24      360.91     35.17 o 
   3 -23   0      227.65      189.06     30.06 o 
   4 -23   0      248.33      217.93     32.22 o 
   0 -22   0      626.17      581.26     71.94 o 
   1 -22   0      310.01      401.32     45.03 o 
   2 -22   0       91.24      112.06     24.52 o 
   3 -22   0        6.33      -10.68     21.29 o 
   4 -22   0       97.93      106.96     26.15 o 
   5 -22   0      419.70      429.31     64.57 o 
   1 -21   0      226.02      306.20     29.32 o 
   2 -21   0      146.17      199.55     49.67 o 
   3 -21   0      411.96      455.55     53.11 o 
   4 -21   0      269.05      258.71     31.55 o 
   5 -21   0       23.45       21.22     20.84 o 
   0 -20   0     1562.42     1597.98    103.39 o 
   1 -20   0      586.00      628.52     37.57 o 
   2 -20   0       27.46       28.75     17.77 o 
   3 -20   0       15.18       17.16     18.14 o 
   4 -20   0      123.74      109.83     25.14 o 
   5 -20   0      272.85      326.01     34.74 o 
   6 -20   0      101.83       91.34     25.69 o 
   1 -19   0      486.36      567.17     35.15 o 
   2 -19   0      443.53      536.22     57.25 o 
   3 -19   0      714.83      673.69     44.44 o 
   4 -19   0      218.67      189.24     27.33 o 
   5 -19   0      108.60       89.69     23.02 o 
   6 -19   0       11.26       -5.97     18.43 o 
   7 -19   0      155.09      128.29     32.95 o 
   0 -18   0     1510.52     1590.91     61.87 o 
   1 -18   0     1423.68     1429.18     60.14 o 
   2 -18   0      265.22      366.26     29.81 o 
   3 -18   0      109.18       70.50     20.16 o 
   4 -18   0       93.33      138.72     23.79 o 
   5 -18   0      624.17      594.47     46.25 o 
   6 -18   0      631.57      658.50     45.92 o 
   7 -18   0      303.56      363.48     37.36 o 
   1 -17   0      138.42      209.01     31.90 o 
   2 -17   0      711.70      806.68     45.40 o 
   3 -17   0     1515.92     1313.43     49.54 o 
   4 -17   0     1372.45     1253.16     49.71 o 
   5 -17   0      179.92      146.45     30.52 o 
   6 -17   0      128.19      131.04     26.08 o 
   7 -17   0      143.83      179.01     28.63 o 
   0 -16   0      516.44      485.79     80.38 o 
   1 -16   0      187.19      328.52     42.25 o 
   2 -16   0       79.57       75.71     17.47 o 
   3 -16   0      124.93      121.16     20.73 o 
   4 -16   0      761.49      678.67     45.07 o 
   5 -16   0      543.73      524.71     35.65 o 
   6 -16   0      595.62      503.94     36.51 o 
   7 -16   0      248.56      197.48     28.21 o 
   8 -16   0       62.97       55.06     29.95 o 
   1 -15   0      109.92      190.41     22.21 o 
   2 -15   0     2404.84     2334.73     62.94 o 
   3 -15   0     1067.08     1091.40     42.11 o 
   4 -15   0      833.28      856.76     40.70 o 
   5 -15   0      593.32      562.87     55.41 o 
   6 -15   0       31.71       12.76     23.56 o 
   7 -15   0      155.53      136.09     34.45 o 
   8 -15   0      258.82      254.53     39.57 o 
   0 -14   0     2339.01     2657.15     76.00 o 
   1 -14   0     2457.69     2401.69     50.30 o 
   2 -14   0      916.17      842.54     22.44 o 
   3 -14   0      216.43      242.98     22.93 o 
   4 -14   0      439.88      511.00     39.16 o 
   5 -14   0      512.19      486.48     48.73 o 
   6 -14   0      881.73      925.02     44.42 o 
   7 -14   0      443.00      485.94     52.33 o 
   8 -14   0        9.60       11.15     23.84 o 
   9 -14   0       17.07        2.52     27.17 o 
   1 -13   0      701.76      973.37     28.39 o 
   2 -13   0     1582.88     1860.09     77.99 o 
   3 -13   0     2393.53     2349.27     62.03 o 
   4 -13   0     1836.20     1936.23     61.76 o 
   5 -13   0       45.09       59.83     16.75 o 
   6 -13   0        2.92      -13.73     14.74 o 
   7 -13   0      434.61      454.54     34.69 o 
   8 -13   0      338.12      347.24     40.97 o 
   9 -13   0      483.81      405.29     49.91 o 
   0 -12   0     2509.39     2909.81     95.76 o 
   1 -12   0     2723.54     3486.33     53.63 o 
   2 -12   0      692.30      666.14     18.71 o 
   3 -12   0       15.80       -1.95      7.53 o 
   4 -12   0      211.51      205.79     21.06 o 
   5 -12   0     1092.44     1037.20     41.42 o 
   6 -12   0      651.24      517.14     67.79 o 
   7 -12   0      797.96      753.58     57.80 o 
   8 -12   0       44.24       36.86     50.10 o 
   9 -12   0       50.40        2.87     24.65 o 
   1 -11   0     2553.67     2900.18     46.61 o 
   2 -11   0     4788.45     4941.20     68.71 o 
   3 -11   0     1945.70     1961.05     39.99 o 
   4 -11   0      781.26      808.37     33.62 o 
   5 -11   0     1080.33     1049.51     40.56 o 
   6 -11   0      145.65      139.86     21.65 o 
   7 -11   0     1145.53     1102.21     68.99 o 
   8 -11   0      962.46      853.91     54.13 o 
   9 -11   0      426.62      366.63     47.64 o 
   0 -10   0     4086.06     4889.40    110.14 o 
   1 -10   0     2217.55     2054.14     34.38 o 
   2 -10   0      570.49      564.03     29.92 o 
   3 -10   0      549.08      613.09     28.38 o 
   4 -10   0      579.86      575.35     27.67 o 
   5 -10   0     1507.16     1475.40     47.26 o 
   6 -10   0     2487.00     2439.30     66.91 o 
   7 -10   0     1251.54     1340.37    101.91 o 
   8 -10   0      143.10      181.69     31.97 o 
   9 -10   0       44.29       65.85     28.46 o 
   1  -9   0      658.11      966.16     27.63 o 
   2  -9   0     1930.84     2116.64     33.67 o 
   3  -9   0     2354.45     2303.16     42.67 o 
   4  -9   0     1707.18     1640.52     34.92 o 
   5  -9   0     1303.99     1376.77     44.26 o 
   6  -9   0        2.88       -9.38     16.11 o 
   7  -9   0       35.81        6.06     22.36 o 
   8  -9   0     1059.84     1069.01     56.90 o 
   9  -9   0      556.52      496.54     45.50 o 
  10  -9   0      158.92      159.10     36.08 o 
   0  -8   0     8497.26     8786.42    139.61 o 
   1  -8   0     6227.93     6542.45     92.30 o 
   2  -8   0     2956.38     2842.88     41.21 o 
   3  -8   0       63.01       74.41      9.79 o 
   4  -8   0      285.74      272.24     14.01 o 
   5  -8   0     2121.30     2109.28     43.15 o 
   6  -8   0     1229.42     1212.46     52.28 o 
   7  -8   0      210.50      197.23     28.17 o 
   8  -8   0      299.22      270.65     34.53 o 
   9  -8   0       52.12       51.52     26.64 o 
  10  -8   0      201.54      175.41     35.07 o 
   1  -7   0     2735.99     3071.77     65.97 o 
   2  -7   0     8989.98     9491.84    116.16 o 
   3  -7   0     5203.18     5398.01     81.18 o 
   4  -7   0     2143.29     1934.05     38.18 o 
   5  -7   0     1100.06     1131.14     29.27 o 
   6  -7   0      135.91      109.65     16.23 o 
   7  -7   0     1173.24      996.17     70.92 o 
   8  -7   0      993.13      837.00     68.46 o 
   9  -7   0      682.43      753.71     72.20 o 
  10  -7   0      474.20      625.01     71.56 o 
   0  -6   0     1152.43     1258.13     27.20 o 
   1  -6   0    10551.94    10452.57    125.38 o 
   2  -6   0     8738.05     9481.00    115.31 o 
   3  -6   0     1820.90     1948.79     38.50 o 
   4  -6   0     2318.00     2233.06     41.74 o 
   5  -6   0     1543.11     1552.75     46.07 o 
   6  -6   0     1410.04     1509.31     97.96 o 
   7  -6   0     1272.23      969.90     66.79 o 
   8  -6   0       30.49       30.77     31.48 o 
   9  -6   0       51.86       39.47     31.71 o 
  10  -6   0      446.93      497.59     63.69 o 
   1  -5   0     5237.88     4830.84     60.77 o 
   2  -5   0     5067.40     5745.33     81.71 o 
   3  -5   0     9450.53     9403.26    130.02 o 
   4  -5   0     4017.36     3686.42     68.83 o 
   5  -5   0      521.19      520.86     25.61 o 
   6  -5   0      159.31      140.32     17.90 o 
   7  -5   0      447.52      446.36     29.13 o 
   8  -5   0      421.63      364.16     48.36 o 
   9  -5   0     1375.71     1261.40     85.30 o 
  10  -5   0      450.57      560.98     64.90 o 
   0  -4   0     7629.00     7782.68    119.08 o 
   1  -4   0    25755.61    28398.87    326.48 o 
   2  -4   0       35.00       16.71      5.93 o 
   3  -4   0      831.70      925.44     23.97 o 
   4  -4   0     2404.06     2443.34     58.76 o 
   5  -4   0     4048.24     3900.86     88.58 o 
   6  -4   0     2944.07     2942.26    116.44 o 
   7  -4   0     1688.38     1699.36     55.95 o 
   8  -4   0      149.75      164.20     36.86 o 
   9  -4   0        7.04       34.51     30.16 o 
  10  -4   0      150.66      185.20     49.50 o 
   1  -3   0     2524.91     2244.80     27.00 o 
   2  -3   0     3220.71     2825.14     49.14 o 
   3  -3   0     5443.61     4711.34    102.94 o 
   4  -3   0     4817.50     4591.73    146.98 o 
   5  -3   0     1637.88     1708.10     76.18 o 
   6  -3   0      108.03      104.41     25.58 o 
   7  -3   0      610.40      611.91     52.75 o 
   8  -3   0      771.48      805.10     62.06 o 
   9  -3   0     1113.98     1080.60     55.80 o 
  10  -3   0      461.96      517.95     66.72 o 
   0  -2   0       22.60      265.07     46.96 o 
   1  -2   0     5944.78     7519.98    199.38 o 
   2  -2   0     8215.74     8122.09    159.01 o 
   3  -2   0      591.94      494.22     30.58 o 
   4  -2   0      690.91      694.49     40.45 o 
   5  -2   0     1959.95     1903.18     78.79 o 
   6  -2   0     2127.13     1992.22     86.51 o 
   7  -2   0      690.31      574.94     47.95 o 
   8  -2   0      881.08      890.81     63.35 o 
   9  -2   0      131.86      104.64     26.51 o 
  10  -2   0      366.10      343.99     58.96 o 
   1  -1   0     2420.75     3002.51     82.70 o 
   2  -1   0     3983.80     3940.28    114.74 o 
   3  -1   0     6410.70     6318.87    180.81 o 
   4  -1   0     3978.79     3845.63    122.76 o 
   5  -1   0     1211.95     1006.57     52.18 o 
   6  -1   0      512.05      476.48     39.73 o 
   7  -1   0      278.71      322.83     36.82 o 
   8  -1   0     2104.68     2099.18     83.33 o 
   9  -1   0     1003.22     1053.95     78.49 o 
  10  -1   0      562.00      505.84     67.09 o 
   3   0   0     1701.56     1486.57     54.49 o 
   4   0   0      271.96      166.39     19.38 o 
   5   0   0     1949.65     1520.93     64.79 o 
   6   0   0     3087.67     2815.67     76.57 o 
   7   0   0      862.06      761.26     38.49 o 
   8   0   0      203.59      214.24     27.22 o 
   9   0   0      113.63      115.27     40.19 o 
  10   0   0      207.36      206.85     53.47 o 
   2   1   0     3497.57     3365.30    100.47 o 
   3   1   0     6231.21     6114.27    122.88 o 
   4   1   0     3874.44     3768.25     84.86 o 
   5   1   0     1160.50     1057.32     37.98 o 
   6   1   0      521.22      535.36     66.49 o 
   7   1   0      275.77      325.45     27.26 o 
   8   1   0     2154.57     2134.85    109.25 o 
   9   1   0     1041.98     1075.18     83.14 o 
  10   1   0      575.85      496.42     65.96 o 
   0   2   0       58.19      313.64     13.28 o 
   1   2   0     5891.71     7023.19    187.96 o 
   2   2   0     8165.66     8218.60    224.52 o 
   3   2   0      593.11      542.83     20.84 o 
   4   2   0      772.06      740.52     27.44 o 
   5   2   0     2096.67     2066.02     57.04 o 
   6   2   0     2233.21     2101.45     61.54 o 
   7   2   0      646.04      632.71     34.62 o 
   8   2   0      922.80      746.37     67.40 o 
   9   2   0      133.36      120.07     41.97 o 
  10   2   0      377.72      357.12     59.83 o 
   1   3   0     2776.30     2616.48     62.04 o 
   2   3   0     3039.94     2590.70     84.24 o 
   3   3   0     5374.96     4810.05    147.02 o 
   4   3   0     5070.42     4911.74    104.55 o 
   5   3   0     1643.18     1618.23     62.31 o 
   6   3   0      114.05       65.81     40.62 o 
   7   3   0      584.28      670.24     88.85 o 
   8   3   0      790.10      657.66     65.24 o 
   9   3   0     1128.78     1293.65     92.56 o 
  10   3   0      471.90      463.27     66.22 o 
   0   4   0     7784.92     7779.21    149.07 o 
   1   4   0    25302.53    27231.28   1034.29 o 
   2   4   0       16.62       -0.98      8.74 o 
   3   4   0      842.46      952.84     48.82 o 
   4   4   0     2546.23     2627.00     62.20 o 
   5   4   0     3989.42     3969.44     91.11 o 
   6   4   0     2796.26     2959.37     89.78 o 
   7   4   0     1643.33     1897.39     97.29 o 
   8   4   0      154.91      169.72     44.96 o 
   9   4   0        5.51      -33.49     29.86 o 
  10   4   0      136.97      136.20     49.27 o 
   1   5   0     4951.33     4684.28     77.38 o 
   2   5   0     4793.77     5274.94    157.05 o 
   3   5   0     9061.07     9091.04    210.73 o 
   4   5   0     4093.01     3844.40     84.03 o 
   5   5   0      511.92      509.64     53.85 o 
   6   5   0      157.92      155.65     33.07 o 
   7   5   0      439.05      350.54     46.77 o 
   8   5   0      384.35      292.30     50.44 o 
   9   5   0     1379.41     1275.14     91.24 o 
  10   5   0      423.75      424.93     66.53 o 
   0   6   0     1385.38     1435.52     51.66 o 
   1   6   0    10836.73    10527.41    285.41 o 
   2   6   0     8548.95     9667.38    187.02 o 
   3   6   0     1868.10     2071.99     82.46 o 
   4   6   0     2296.90     2211.02     40.52 o 
   5   6   0     1624.63     1683.08     35.65 o 
   6   6   0     1349.75     1309.69     75.53 o 
   7   6   0     1135.68     1187.61     79.28 o 
   8   6   0       29.38       -2.46     27.81 o 
   9   6   0       56.02       -4.96     36.03 o 
  10   6   0      474.26      597.27     79.13 o 
   1   7   0     2788.30     3219.90     58.77 o 
   2   7   0     9073.91     9801.65    247.40 o 
   3   7   0     5431.67     5490.68    173.13 o 
   4   7   0     2135.40     1931.03     85.68 o 
   5   7   0     1159.84     1265.72     73.30 o 
   6   7   0      129.06      162.42     35.23 o 
   7   7   0     1173.77     1073.10     76.90 o 
   8   7   0     1008.83     1111.13     82.99 o 
   9   7   0      701.20      763.09     77.09 o 
  10   7   0      474.85      481.17     73.04 o 
   0   8   0     8540.94     8827.52    250.90 o 
   1   8   0     6007.61     6354.84    133.75 o 
   2   8   0     2929.95     3015.51     74.98 o 
   3   8   0       60.42       95.86     22.21 o 
   4   8   0      282.13      327.53     37.31 o 
   5   8   0     2041.22     2142.68     99.26 o 
   6   8   0     1285.55     1445.89     83.90 o 
   7   8   0      239.94      178.16     42.88 o 
   8   8   0      269.33      243.52     51.01 o 
   9   8   0       56.72       24.33     41.13 o 
  10   8   0      203.16      284.95     62.55 o 
   1   9   0      662.94      802.91     32.54 o 
   2   9   0     1762.40     1810.72     53.98 o 
   3   9   0     2418.03     2470.70    100.21 o 
   4   9   0     1595.99     1746.58     84.62 o 
   5   9   0     1410.82     1529.86     82.91 o 
   6   9   0        2.08      -29.86     19.91 o 
   7   9   0       60.65      129.57     41.48 o 
   8   9   0     1097.01     1163.88     88.14 o 
   9   9   0      540.05      560.52     71.90 o 
  10   9   0      166.06      167.95     58.73 o 
   0  10   0     4088.59     4658.53    151.48 o 
   1  10   0     2042.47     1924.05     56.80 o 
   2  10   0      547.89      523.04     83.03 o 
   3  10   0      564.53      641.39     49.16 o 
   4  10   0      581.36      679.20     54.04 o 
   5  10   0     1500.54     1638.81     88.10 o 
   6  10   0     2411.00     2428.13    115.95 o 
   7  10   0     1239.94     1332.13     88.55 o 
   8  10   0      146.10      187.13     50.44 o 
   9  10   0       48.62       68.68     45.79 o 
   1  11   0     2516.73     2786.66    111.16 o 
   2  11   0     4656.68     4650.61    200.91 o 
   3  11   0     1926.21     1986.62     91.62 o 
   4  11   0      700.52      677.72     55.17 o 
   5  11   0     1002.74      920.22     68.42 o 
   6  11   0      151.91      165.18     40.45 o 
   7  11   0     1078.22     1049.94     83.86 o 
   8  11   0      929.32      930.47     84.99 o 
   9  11   0      449.45      502.21     74.93 o 
   0  12   0     2447.78     2724.74    107.25 o 
   1  12   0     2790.92     3424.56    175.72 o 
   2  12   0      732.16      745.74     36.80 o 
   3  12   0       14.58      -15.07     33.19 o 
   4  12   0      199.45      170.67     35.72 o 
   5  12   0     1137.28     1004.19     72.51 o 
   6  12   0      654.31      618.99     65.73 o 
   7  12   0      774.82      823.53     77.69 o 
   8  12   0       41.14       92.30     43.03 o 
   9  12   0       51.12      106.94     50.10 o 
   1  13   0      713.41     1027.53     44.71 o 
   2  13   0     1612.40     1703.71     91.90 o 
   3  13   0     2325.59     2409.29    119.24 o 
   4  13   0     1890.75     1988.66    100.77 o 
   5  13   0       42.95       25.05     29.74 o 
   6  13   0        2.77      -13.17     30.12 o 
   7  13   0      479.34      483.63     64.75 o 
   8  13   0      351.06      489.53     68.95 o 
   9  13   0      490.38      649.60     82.42 o 
   0  14   0     2338.11     2748.43    114.44 o 
   1  14   0     2494.30     2486.60     83.33 o 
   2  14   0      903.25      829.47     42.42 o 
   3  14   0      209.68      244.32     39.89 o 
   4  14   0      503.64      543.91     56.65 o 
   5  14   0      488.63      578.42     63.20 o 
   6  14   0      886.45     1011.80     81.29 o 
   7  14   0      457.90      466.07     65.51 o 
   8  14   0        5.06       31.86     39.32 o 
   9  14   0       15.57       21.91     44.43 o 
   1  15   0       76.83      145.68     22.85 o 
   2  15   0     2360.89     2347.68     76.39 o 
   3  15   0      997.37     1087.82     51.10 o 
   4  15   0      805.68      743.49     66.91 o 
   5  15   0      525.61      441.17     59.60 o 
   6  15   0       30.38       91.81     37.43 o 
   7  15   0      155.43      215.25     53.70 o 
   8  15   0      252.03      251.99     61.72 o 
   0  16   0      402.26      394.02     46.55 o 
   1  16   0      194.22      319.87     30.65 o 
   2  16   0       75.28      102.22     22.25 o 
   3  16   0      126.08      119.81     24.26 o 
   4  16   0      735.49      630.27     64.14 o 
   5  16   0      544.21      473.41     61.42 o 
   6  16   0      610.40      627.50     71.86 o 
   7  16   0      241.32      261.30     59.79 o 
   8  16   0       55.60       63.76     46.55 o 
   1  17   0      117.46      206.29     30.01 o 
   2  17   0      791.84      967.89     51.03 o 
   3  17   0     1524.87     1381.76     73.66 o 
   4  17   0     1339.55     1243.20     88.32 o 
   5  17   0      196.17      277.31     53.21 o 
   6  17   0      125.41        8.10     38.22 o 
   7  17   0      155.02      163.48     54.08 o 
   0  18   0     1492.88     1699.54     96.23 o 
   1  18   0     1425.93     1404.17     61.80 o 
   2  18   0      290.71      305.35     34.09 o 
   3  18   0      112.53       87.14     24.82 o 
   4  18   0       78.64      104.37     41.82 o 
   5  18   0      599.35      650.10     72.85 o 
   6  18   0      632.99      746.71     80.79 o 
   7  18   0      294.94      329.53     68.04 o 
   1  19   0      503.23      619.83     45.26 o 
   2  19   0      461.76      568.86     62.53 o 
   3  19   0      669.02      648.43     47.17 o 
   4  19   0      199.99      161.74     46.51 o 
   5  19   0      118.37      162.04     48.55 o 
   6  19   0       12.51       45.30     42.46 o 
   7  19   0      155.89      158.07     57.26 o 
   0  20   0     1644.77     1585.26     98.73 o 
   1  20   0      577.82      711.25     91.60 o 
   2  20   0       25.25       50.21     23.92 o 
   3  20   0       14.20       37.05     24.77 o 
   4  20   0      131.75      163.44     47.11 o 
   5  20   0      267.59      405.52     67.62 o 
   6  20   0      107.32       76.93     48.78 o 
   1  21   0      219.99      260.56     59.94 o 
   2  21   0      130.67      140.97     30.09 o 
   3  21   0      438.14      363.04     41.33 o 
   4  21   0      268.62      321.47     63.61 o 
   5  21   0       20.87       24.07     43.37 o 
   0  22   0      582.67      668.79     72.66 o 
   1  22   0      333.74      444.29     43.68 o 
   2  22   0       97.14      106.57     61.27 o 
   3  22   0        5.97       18.00     47.97 o 
   4  22   0       95.50      110.12     49.73 o 
   5  22   0      421.36      350.12     69.33 o 
   1  23   0      195.52      214.42     36.49 o 
   2  23   0      304.03      298.13     41.61 o 
   3  23   0      199.68      221.96     39.00 o 
   4  23   0      269.77      229.36     63.16 o 
   0  24   0      370.71      490.29     70.08 o 
   1  24   0      109.42      147.95     89.80 o 
   2  24   0       91.80       81.15     51.86 o 
   3  24   0       75.45       51.41     29.90 o 
   0 -25   1      337.94      328.58     48.23 o 
  -3 -24   1      255.16      238.89     33.20 o 
  -2 -24   1      213.14      172.92     60.15 o 
  -1 -24   1      205.99      215.02     40.30 o 
   0 -24   1        1.19       10.22     26.03 o 
   1 -24   1       29.34        6.71     60.04 o 
   2 -24   1      124.27      148.56     35.20 o 
  -4 -23   1      244.16      283.64     34.87 o 
  -3 -23   1       60.42       84.01     24.64 o 
  -2 -23   1        6.07      -15.58     17.62 o 
  -1 -23   1      211.32      270.28     40.61 o 
   0 -23   1      448.58      437.31     48.53 o 
   1 -23   1      284.41      359.75     48.95 o 
   2 -23   1      147.88      187.65     29.77 o 
   3 -23   1       17.49      -12.14     19.17 o 
  -5 -22   1       43.29       36.28     30.51 o 
  -4 -22   1      157.56      189.25     29.87 o 
  -3 -22   1      246.70      326.10     34.96 o 
  -2 -22   1      252.53      266.68     30.21 o 
  -1 -22   1      360.44      339.39     47.27 o 
   0 -22   1        0.61      -26.89     20.48 o 
   1 -22   1      113.36       86.59     28.08 o 
   2 -22   1      307.12      294.94     32.14 o 
   3 -22   1      274.71      262.63     37.40 o 
   4 -22   1      159.50       79.72     30.10 o 
  -6 -21   1      213.41      179.95     29.61 o 
  -5 -21   1      254.66      283.98     33.52 o 
  -4 -21   1      175.19      203.95     29.29 o 
  -3 -21   1        3.63       11.29     18.77 o 
  -2 -21   1       73.35      103.52     23.75 o 
  -1 -21   1      808.24      898.45     44.56 o 
   0 -21   1      895.97      986.49     62.63 o 
   1 -21   1      332.69      401.58     32.69 o 
   2 -21   1      242.65      262.03     29.91 o 
   3 -21   1       29.38       25.65     26.20 o 
   4 -21   1       50.95       67.01     23.38 o 
   5 -21   1      280.02      307.65     35.14 o 
  -6 -20   1       16.89       39.71     21.98 o 
  -5 -20   1      296.61      244.85     31.35 o 
  -4 -20   1      175.26      162.13     26.70 o 
  -3 -20   1      349.79      313.07     31.46 o 
  -2 -20   1      645.58      659.82     51.98 o 
  -1 -20   1      742.37      857.34     42.83 o 
   0 -20   1      154.28      173.04     34.66 o 
   1 -20   1      288.79      328.80     29.80 o 
   2 -20   1      245.11      277.09     28.97 o 
   3 -20   1      581.94      537.69     37.27 o 
   4 -20   1      483.12      592.99     41.14 o 
   5 -20   1       54.70       80.60     24.62 o 
   6 -20   1       32.36       34.98     22.45 o 
  -7 -19   1      115.94      113.39     27.38 o 
  -6 -19   1      634.02      559.75     41.21 o 
  -5 -19   1      757.97      732.08     43.81 o 
  -4 -19   1       27.21       60.35     23.84 o 
  -3 -19   1        3.29       39.87     18.53 o 
  -2 -19   1      196.97      273.16     29.11 o 
  -1 -19   1      685.85      797.56     54.00 o 
   0 -19   1     1423.69     1529.21     78.57 o 
   1 -19   1     1737.71     1720.59     57.86 o 
   2 -19   1      286.31      309.07     32.35 o 
   3 -19   1       36.82       66.43     20.66 o 
   4 -19   1        8.49        4.17     18.44 o 
   5 -19   1      272.57      260.43     31.27 o 
   6 -19   1      509.11      514.91     44.37 o 
  -7 -18   1      134.12      152.04     28.53 o 
  -6 -18   1      229.52      150.95     26.52 o 
  -5 -18   1       28.92       50.47     20.21 o 
  -4 -18   1      291.49      244.79     27.96 o 
  -3 -18   1      843.48      880.69     41.32 o 
  -2 -18   1     1053.62     1129.64     45.16 o 
  -1 -18   1      200.50      397.15     34.81 o 
   0 -18   1       79.78      114.87     19.59 o 
   1 -18   1       19.39       27.81     17.52 o 
   2 -18   1      958.27      935.17     41.85 o 
   3 -18   1     1011.56      990.23     44.11 o 
   4 -18   1      319.30      306.24     31.14 o 
   5 -18   1      296.50      295.13     31.29 o 
   6 -18   1        1.86       15.83     18.62 o 
   7 -18   1       91.63       75.40     24.61 o 
  -8 -17   1       40.42       -1.42     25.81 o 
  -7 -17   1      375.44      405.38     37.33 o 
  -6 -17   1      347.28      359.55     33.47 o 
  -5 -17   1     1268.88     1182.57     52.36 o 
  -4 -17   1      989.06      957.90     43.95 o 
  -3 -17   1       63.45      172.37     29.10 o 
  -2 -17   1      615.66      626.77     34.38 o 
  -1 -17   1      753.94      847.77     30.56 o 
   0 -17   1      807.12      900.87     31.19 o 
   1 -17   1      422.84      427.26     38.65 o 
   2 -17   1      470.93      498.19     54.78 o 
   3 -17   1      113.71       90.80     20.56 o 
   4 -17   1      230.20      232.88     27.28 o 
   5 -17   1      696.83      770.13     42.89 o 
   6 -17   1      424.64      464.93     37.19 o 
   7 -17   1      308.00      381.26     45.14 o 
  -8 -16   1      322.05      315.86     42.26 o 
  -7 -16   1      173.03      142.88     26.28 o 
  -6 -16   1       16.90       -0.50     16.85 o 
  -5 -16   1       99.96       52.19     19.93 o 
  -4 -16   1     1295.96     1231.19     48.61 o 
  -3 -16   1     1490.27     1411.76     57.48 o 
  -2 -16   1     1396.85     1646.83     93.34 o 
  -1 -16   1     1133.02     1095.76     40.62 o 
   0 -16   1      165.82      164.53     15.72 o 
   1 -16   1      585.15      584.58     21.81 o 
   2 -16   1      611.17      699.59     35.28 o 
   3 -16   1     2061.97     1940.74     59.22 o 
   4 -16   1     1761.54     1668.72     56.87 o 
   5 -16   1      410.94      401.81     32.39 o 
   6 -16   1        5.06      -16.39     16.07 o 
   7 -16   1       25.29       11.55     19.67 o 
   8 -16   1      249.49      235.88     41.11 o 
  -8 -15   1       17.64       15.30     34.95 o 
  -7 -15   1      263.25      215.08     28.02 o 
  -6 -15   1      894.37      811.60     72.62 o 
  -5 -15   1      728.35      655.59     37.64 o 
  -4 -15   1      307.21      330.81     27.34 o 
  -3 -15   1      105.18      322.28     44.09 o 
  -2 -15   1      101.97      145.20     19.38 o 
  -1 -15   1      691.93      617.37     31.24 o 
   0 -15   1     1584.73     1592.17     36.72 o 
   1 -15   1     1690.99     1627.04     34.92 o 
   2 -15   1      434.46      459.07     21.95 o 
   3 -15   1      136.98      123.41     27.98 o 
   4 -15   1      184.66      181.56     23.75 o 
   5 -15   1     1025.94      999.84     44.57 o 
   6 -15   1      864.65      858.99     64.12 o 
   7 -15   1      358.43      279.92     31.07 o 
   8 -15   1       71.87       40.87     29.08 o 
  -9 -14   1      365.19      368.91    122.29 o 
  -8 -14   1      300.11      272.99     56.16 o 
  -7 -14   1      211.64      208.66     27.42 o 
  -6 -14   1        7.27       -7.77     15.14 o 
  -5 -14   1      127.51      148.37     22.50 o 
  -4 -14   1     1356.30     1382.94     48.62 o 
  -3 -14   1     3001.54     3192.54     76.98 o 
  -2 -14   1     1133.87     1385.34     35.21 o 
  -1 -14   1      856.21     1214.82     33.24 o 
   0 -14   1      156.42      213.50     13.83 o 
   1 -14   1      165.93      171.77     12.48 o 
   2 -14   1     1057.33      949.61     24.32 o 
   3 -14   1      797.12      776.35     35.15 o 
   4 -14   1      521.49      509.07     32.90 o 
   5 -14   1      193.51      155.98     23.25 o 
   6 -14   1       29.69        4.77     17.57 o 
   7 -14   1      211.99      148.31     25.17 o 
   8 -14   1      275.23      292.39     62.71 o 
  -9 -13   1      214.16      174.31     56.73 o 
  -8 -13   1       20.63        1.13     22.14 o 
  -7 -13   1      410.57      359.10     42.20 o 
  -6 -13   1      768.86      699.16     38.47 o 
  -5 -13   1      731.93      744.84     37.44 o 
  -4 -13   1     1793.16     1761.41     79.43 o 
  -3 -13   1      105.21      285.41     40.34 o 
  -2 -13   1      479.61      546.39     33.69 o 
  -1 -13   1     2076.32     2115.15     39.71 o 
   0 -13   1     3316.21     3597.78     90.27 o 
   1 -13   1     2210.85     2247.76     40.42 o 
   2 -13   1     1441.61     1384.61     29.25 o 
   3 -13   1      517.60      480.21     21.16 o 
   4 -13   1      541.93      539.43     31.26 o 
   5 -13   1      568.89      617.06     34.50 o 
   6 -13   1      729.32      737.42     39.37 o 
   7 -13   1      578.16      650.03     39.70 o 
   8 -13   1       57.89        9.85     32.26 o 
  -9 -12   1      458.80      484.17     85.07 o 
  -8 -12   1      686.77      717.71     75.17 o 
  -7 -12   1      590.04      517.17     82.35 o 
  -6 -12   1      320.55      389.35     39.61 o 
  -5 -12   1      317.90      300.66     25.83 o 
  -4 -12   1     2694.20     2654.90     70.18 o 
  -3 -12   1     1860.80     2102.82     56.13 o 
  -2 -12   1     6148.65     7297.59    127.55 o 
  -1 -12   1     3799.43     4124.69     62.24 o 
   0 -12   1      197.40      223.90     13.70 o 
   1 -12   1      565.51      478.88     18.89 o 
   2 -12   1     2248.58     2165.55     38.01 o 
   3 -12   1     1457.47     1456.81     45.38 o 
   4 -12   1     2985.77     2915.22    104.39 o 
   5 -12   1      303.79      343.60     41.16 o 
   6 -12   1      129.45      121.42     21.66 o 
   7 -12   1      330.24      315.79     36.18 o 
   8 -12   1      508.14      496.21     45.42 o 
   9 -12   1      517.46      500.59     49.78 o 
 -10 -11   1      281.98      283.96     41.17 o 
  -9 -11   1        0.43      -15.72     19.53 o 
  -8 -11   1      115.48      131.52     30.08 o 
  -7 -11   1      820.76      704.41    109.76 o 
  -6 -11   1     1659.94     1659.17     54.86 o 
  -5 -11   1     1417.83     1266.93     45.48 o 
  -4 -11   1      569.83      535.58     58.82 o 
  -3 -11   1      230.04      256.06     11.89 o 
  -2 -11   1      679.99      683.93     21.59 o 
  -1 -11   1     2832.92     3161.26     49.75 o 
   0 -11   1     2898.64     3046.14     48.02 o 
   1 -11   1     5380.60     5541.33     76.52 o 
   2 -11   1      669.29      799.41     19.99 o 
   3 -11   1      181.39      164.95      9.86 o 
   4 -11   1      611.91      582.15     22.05 o 
   5 -11   1      626.92      621.00     32.41 o 
   6 -11   1     1568.80     1510.17     52.26 o 
   7 -11   1     1383.70     1271.06     61.55 o 
   8 -11   1      387.58      369.72     40.90 o 
   9 -11   1       14.81       -3.54     24.28 o 
 -10 -10   1      197.58      203.06     37.06 o 
  -9 -10   1      396.93      392.00     42.09 o 
  -8 -10   1     1408.87     1504.23     67.74 o 
  -7 -10   1     1811.47     1875.95    116.57 o 
  -6 -10   1      551.59      443.49     29.42 o 
  -5 -10   1       38.49       45.10     13.71 o 
  -4 -10   1     1317.32     1386.53     43.38 o 
  -3 -10   1     2962.47     3227.58     71.23 o 
  -2 -10   1     2819.33     3199.11     55.63 o 
  -1 -10   1      170.08      350.03     40.23 o 
   0 -10   1      133.60      154.67      9.91 o 
   1 -10   1      170.74      152.34     11.27 o 
   2 -10   1     2467.45     2143.75     35.82 o 
   3 -10   1     1515.16     1416.38     41.99 o 
   4 -10   1     1063.91     1026.63     28.27 o 
   5 -10   1      532.57      458.57     27.90 o 
   6 -10   1      596.20      518.54     32.27 o 
   7 -10   1      345.73      390.93     38.52 o 
   8 -10   1      646.46      631.91     48.76 o 
   9 -10   1      357.11      372.83     43.76 o 
 -10  -9   1      141.88      164.62     36.03 o 
  -9  -9   1      120.68      140.87     31.74 o 
  -8  -9   1       24.40       10.50     21.11 o 
  -7  -9   1     1542.12     1508.60     63.61 o 
  -6  -9   1     1979.65     1865.61     67.56 o 
  -5  -9   1     2564.14     2437.15     62.33 o 
  -4  -9   1     1254.93     1446.81     43.94 o 
  -3  -9   1      757.23      971.19     32.64 o 
  -2  -9   1      945.38      883.79     29.64 o 
  -1  -9   1     1638.65     1778.93     31.11 o 
   0  -9   1     4014.57     4130.39     63.90 o 
   1  -9   1     3815.56     3376.22     49.33 o 
   2  -9   1     1533.22     1494.23     27.23 o 
   3  -9   1      341.98      327.23     15.41 o 
   4  -9   1      639.96      561.13     24.83 o 
   5  -9   1     1410.25     1372.18     34.90 o 
   6  -9   1     2399.14     2444.82     80.77 o 
   7  -9   1     1210.88     1224.75     59.36 o 
   8  -9   1       77.17       56.86     24.66 o 
   9  -9   1       68.31       54.53     27.27 o 
 -10  -8   1      221.60      260.24     38.75 o 
  -9  -8   1      480.13      546.86     45.53 o 
  -8  -8   1     1112.68     1215.00     58.84 o 
  -7  -8   1      914.08      875.54     90.10 o 
  -6  -8   1      243.98      230.65     30.97 o 
  -5  -8   1      554.85      590.28     28.41 o 
  -4  -8   1     1980.62     2041.03     37.79 o 
  -3  -8   1     2403.55     2547.76     45.46 o 
  -2  -8   1     5779.97     7203.47     92.88 o 
  -1  -8   1     5688.01     6137.83     82.76 o 
   0  -8   1      173.04      268.79     18.68 o 
   1  -8   1     3127.90     3185.61     46.09 o 
   2  -8   1     2786.60     2950.40     43.56 o 
   3  -8   1     1996.10     1764.73     45.79 o 
   4  -8   1     1395.56     1286.79     31.11 o 
   5  -8   1      859.63      926.25     27.84 o 
   6  -8   1      253.14      265.54     28.85 o 
   7  -8   1      446.77      335.62     56.01 o 
   8  -8   1      454.46      459.25     99.43 o 
   9  -8   1      612.39      599.95     51.47 o 
 -10  -7   1      562.54      590.27     67.66 o 
  -9  -7   1       73.31       62.89     33.76 o 
  -8  -7   1      133.02      156.14     39.77 o 
  -7  -7   1      388.19      341.15     46.05 o 
  -6  -7   1      595.33      551.63     51.35 o 
  -5  -7   1     1339.15     1271.05     29.70 o 
  -4  -7   1     1628.69     1847.54     35.20 o 
  -3  -7   1     1089.57     1335.99     69.28 o 
  -2  -7   1     2679.91     2918.09     42.81 o 
  -1  -7   1     2610.48     3029.40     54.12 o 
   0  -7   1     3731.25     3819.90     71.12 o 
   1  -7   1     9853.65     9414.83    115.55 o 
   2  -7   1     4396.66     4222.41     57.37 o 
   3  -7   1      103.63       78.34      9.41 o 
   4  -7   1     1180.55     1161.99     29.00 o 
   5  -7   1     1982.19     1879.55     41.36 o 
   6  -7   1      827.90      813.46     36.95 o 
   7  -7   1      944.77      949.36     70.01 o 
   8  -7   1      325.12      280.49     48.06 o 
   9  -7   1       21.25        6.70     33.26 o 
  10  -7   1       59.22       74.78     43.78 o 
 -10  -6   1      238.03      250.10     49.46 o 
  -9  -6   1      758.72      690.13     66.49 o 
  -8  -6   1     1044.76      953.82     69.25 o 
  -7  -6   1     1457.95     1573.64     86.66 o 
  -6  -6   1      233.59      227.35     18.75 o 
  -5  -6   1     1532.38     1568.04     43.44 o 
  -4  -6   1     2454.80     2330.49     41.73 o 
  -3  -6   1    28306.15    27786.43    362.48 o 
  -2  -6   1    13221.16    15251.88    182.18 o 
  -1  -6   1     5234.40     6836.01    288.70 o 
   0  -6   1     2238.19     2234.99     37.01 o 
   1  -6   1      203.52      257.13     10.23 o 
   2  -6   1     1779.01     1732.12     30.54 o 
   3  -6   1     5722.50     5841.60     87.23 o 
   4  -6   1     3373.18     3550.64     60.53 o 
   5  -6   1     1062.37     1066.62     39.49 o 
   6  -6   1       11.26       15.95     16.78 o 
   7  -6   1      381.66      433.15     51.66 o 
   8  -6   1      868.61      833.07     70.01 o 
   9  -6   1      819.74      868.98     77.50 o 
  10  -6   1      791.35      846.99     76.69 o 
 -10  -5   1      491.96      459.26     59.49 o 
  -9  -5   1      225.20      149.82     40.04 o 
  -8  -5   1        3.84        4.96     23.24 o 
  -7  -5   1     1266.01     1239.38     73.91 o 
  -6  -5   1     3595.83     3523.55    133.55 o 
  -5  -5   1     4937.59     5001.00    167.04 o 
  -4  -5   1     5900.55     6105.77    102.49 o 
  -3  -5   1     2407.68     3501.30     68.33 o 
  -2  -5   1     1648.25     2015.20     36.10 o 
  -1  -5   1      124.02      276.36     22.25 o 
   0  -5   1     3895.89     3746.34     75.88 o 
   1  -5   1     2348.02     2141.58     34.31 o 
   2  -5   1     4660.27     4099.75     70.50 o 
   3  -5   1      574.66      610.11     23.45 o 
   4  -5   1      270.46      270.85     26.81 o 
   5  -5   1     3217.68     3255.91     86.13 o 
   6  -5   1     2351.87     2384.70     87.36 o 
   7  -5   1      739.46      781.56     38.39 o 
   8  -5   1      464.12      486.01     54.68 o 
   9  -5   1       31.35       18.69     28.46 o 
  10  -5   1       89.71      106.95     29.74 o 
 -10  -4   1      276.54      283.14     48.17 o 
  -9  -4   1     1145.93     1164.79     78.83 o 
  -8  -4   1      967.50      953.78     67.85 o 
  -7  -4   1      345.43      373.88     43.71 o 
  -6  -4   1      268.88      308.27     36.22 o 
  -5  -4   1      126.08      177.67     27.10 o 
  -4  -4   1     2877.23     2924.96    105.50 o 
  -3  -4   1     2382.79     2645.88     66.21 o 
  -2  -4   1       49.78       77.89      7.12 o 
  -1  -4   1    20138.50    21833.22    790.65 o 
   0  -4   1     4262.07     4434.24     66.78 o 
   1  -4   1     6656.21     6330.20     86.29 o 
   2  -4   1     2015.91     2449.91     45.55 o 
   3  -4   1     5736.97     5763.85    116.72 o 
   4  -4   1     1773.02     1560.75     45.17 o 
   5  -4   1      614.00      657.44     37.67 o 
   6  -4   1      118.35      111.01     18.19 o 
   7  -4   1      179.79      264.97     25.94 o 
   8  -4   1      771.57      782.77     64.86 o 
   9  -4   1      659.92      720.43     48.29 o 
  10  -4   1      396.19      374.22     57.10 o 
 -11  -3   1      385.15      368.06     65.28 o 
 -10  -3   1      246.90      261.45     54.95 o 
  -9  -3   1       59.45       60.17     30.73 o 
  -8  -3   1      711.98      684.12     56.92 o 
  -7  -3   1     1893.25     1817.46     87.42 o 
  -6  -3   1     2781.57     2608.26    103.84 o 
  -5  -3   1     5340.10     5275.13    169.00 o 
  -4  -3   1     1747.08     2043.91     79.58 o 
  -2  -3   1     3390.14     4154.72     52.02 o 
  -1  -3   1     2085.30     1910.70     58.55 o 
   0  -3   1     2964.80     3355.29     48.06 o 
   1  -3   1    11635.29    11098.42    145.39 o 
   2  -3   1     1475.81     1667.42     40.59 o 
   3  -3   1      536.24      471.77     20.90 o 
   4  -3   1     2049.41     1976.82     70.20 o 
   5  -3   1     1030.22     1050.49     54.89 o 
   6  -3   1     2162.39     1949.34    112.62 o 
   7  -3   1     1654.39     1595.40     55.88 o 
   8  -3   1      986.17      962.39     46.44 o 
   9  -3   1       52.97       71.61     38.64 o 
  10  -3   1       34.09       97.94     40.76 o 
 -11  -2   1       52.53       56.08     45.07 o 
 -10  -2   1      189.86      194.28     51.88 o 
  -9  -2   1      964.56     1003.46     51.88 o 
  -8  -2   1     1399.63     1301.82     74.81 o 
  -7  -2   1     1289.11     1299.93     70.05 o 
  -6  -2   1      381.72      456.04     40.53 o 
  -5  -2   1      876.51      701.75     42.95 o 
  -4  -2   1     2497.53     2236.42     82.27 o 
  -3  -2   1     6199.94     5600.06    112.68 o 
  -2  -2   1    35408.45    36372.57    532.85 o 
  -1  -2   1     7979.49     7988.06    127.66 o 
   0  -2   1      388.01      887.96     15.10 o 
   1  -2   1     2718.76     2403.95     50.08 o 
   2  -2   1     6092.62     5671.85    110.49 o 
   5  -2   1     2179.88     2182.87     89.19 o 
   6  -2   1      417.36      417.59     39.92 o 
   7  -2   1      356.41      398.94     43.59 o 
   8  -2   1      680.28      693.86     34.16 o 
   9  -2   1     1200.51     1344.33     60.80 o 
  10  -2   1      391.08      304.56     54.76 o 
 -11  -1   1      466.09      494.03     71.60 o 
 -10  -1   1      482.71      578.95     69.97 o 
  -9  -1   1      165.49      245.48     46.92 o 
  -8  -1   1      219.74      233.73     70.39 o 
  -7  -1   1      797.64      822.58     53.36 o 
  -6  -1   1     5729.40     5512.41    176.23 o 
  -5  -1   1     4266.75     4200.25    136.61 o 
  -4  -1   1     1717.17     1733.87     66.83 o 
  -3  -1   1      311.35      468.07     25.09 o 
  -2  -1   1    12567.44    13121.79    245.60 o 
  -1  -1   1     7203.01     6739.35    434.29 o 
   0  -1   1    14870.42     9258.76    180.12 o 
   1  -1   1    16865.79    17084.15    418.46 o 
   5  -1   1     1439.42     1097.89     56.92 o 
   6  -1   1     2899.50     2941.57    112.66 o 
   7  -1   1     1877.26     1754.28     94.81 o 
   8  -1   1      469.71      523.00     37.84 o 
   9  -1   1       79.45       93.09     40.49 o 
  10  -1   1       59.27       66.98     43.52 o 
 -11   0   1        5.31        9.31     42.69 o 
 -10   0   1      405.71      407.15     62.82 o 
  -9   0   1      957.73      834.31     70.84 o 
  -8   0   1     1118.31     1013.32     46.92 o 
  -7   0   1     1500.15     1476.93     54.04 o 
  -6   0   1      498.79      427.47     36.18 o 
  -5   0   1       32.13       84.01     18.32 o 
  -4   0   1      439.22      417.21     28.04 o 
  -3   0   1     2448.88     3174.19     97.29 o 
  -2   0   1        5.64       90.52     12.68 o 
  -1   0   1    12143.24    13845.78    535.89 o 
   0   0   1     5015.27     4020.01    339.01 o 
   5   0   1      984.26      960.52     54.64 o 
   6   0   1       14.55       10.90     12.77 o 
   7   0   1      700.21      613.79     35.78 o 
   8   0   1     2299.65     2370.16     77.84 o 
   9   0   1      828.14      941.11     78.52 o 
  10   0   1      361.89      207.76     52.94 o 
 -11   1   1      471.90      392.35     68.00 o 
 -10   1   1      479.50      474.13     65.58 o 
  -9   1   1      176.77      255.70     51.54 o 
  -8   1   1      226.65      250.90     26.81 o 
  -7   1   1      780.52      795.14     38.33 o 
  -6   1   1     5939.93     5965.49    155.38 o 
  -5   1   1     4533.31     4568.80    103.47 o 
  -4   1   1     1781.01     1888.83     66.79 o 
  -3   1   1      322.22      494.41     28.80 o 
  -2   1   1    12946.78    13733.04    256.57 o 
  -1   1   1     7222.05     7213.40     94.48 o 
   0   1   1    15096.42    14834.03    476.68 o 
   1   1   1    16821.73    16932.67    436.89 o 
   2   1   1     5572.45     5349.80    150.61 o 
   3   1   1     3979.30     4112.76    125.98 o 
   4   1   1      216.67      175.70     24.33 o 
   5   1   1     1437.74     1167.10     61.95 o 
   6   1   1     3034.16     2990.39     80.41 o 
   7   1   1     1966.36     1836.27     61.74 o 
   8   1   1      462.63      402.53     52.37 o 
   9   1   1       82.87      109.52     40.45 o 
  10   1   1       61.93       38.94     40.57 o 
 -11   2   1       43.80       63.27     48.63 o 
 -10   2   1      202.90      183.99     50.75 o 
  -9   2   1     1040.02      969.41     78.79 o 
  -8   2   1     1402.03     1354.35     84.69 o 
  -7   2   1     1279.05     1286.84     48.40 o 
  -6   2   1      395.75      402.75     25.68 o 
  -5   2   1      823.65      738.60     44.20 o 
  -4   2   1     2526.71     2320.60     57.05 o 
  -3   2   1     5980.78     5295.60     88.40 o 
  -2   2   1    35633.79    36958.70    718.14 o 
  -1   2   1     7901.86     7861.42    121.60 o 
   0   2   1      373.76      896.36     17.69 o 
   1   2   1     2599.08     2372.11     50.21 o 
   2   2   1     6174.78     5885.34    166.32 o 
   3   2   1     4991.02     5140.83    153.98 o 
   4   2   1     2367.08     2271.12     86.74 o 
   5   2   1     2252.26     2234.79     92.75 o 
   6   2   1      393.99      410.60     31.18 o 
   7   2   1      323.76      318.78     27.37 o 
   8   2   1      719.89      750.95     68.49 o 
   9   2   1     1217.30     1439.26     95.74 o 
  10   2   1      409.92      437.31     65.85 o 
 -11   3   1      398.60      324.88     65.47 o 
 -10   3   1      246.68      235.80     54.49 o 
  -9   3   1       52.08       25.58     34.82 o 
  -8   3   1      733.75      696.45     64.98 o 
  -7   3   1     1788.50     1656.13     55.10 o 
  -6   3   1     2752.59     2717.94     82.86 o 
  -5   3   1     5331.02     5480.48    118.45 o 
  -4   3   1     1705.33     1964.84     49.54 o 
  -3   3   1      122.39      476.13     31.14 o 
  -2   3   1     3609.69     4577.61     64.67 o 
  -1   3   1     1832.48     1678.34     57.67 o 
   0   3   1     2838.42     3305.93     58.09 o 
   1   3   1    10599.80    10005.55    188.69 o 
   2   3   1     1552.57     1789.38     42.74 o 
   3   3   1      555.90      479.65     33.76 o 
   4   3   1     2169.41     2339.46     90.56 o 
   5   3   1     1061.42     1132.25     63.35 o 
   6   3   1     2048.83     1919.00     58.85 o 
   7   3   1     1603.03     1701.06     90.10 o 
   8   3   1     1016.46     1001.46     77.80 o 
   9   3   1       54.43       64.11     38.30 o 
  10   3   1       32.38       14.83     41.13 o 
 -10   4   1      298.23      288.21     58.58 o 
  -9   4   1     1093.72     1035.98     81.97 o 
  -8   4   1      924.71      897.40     73.26 o 
  -7   4   1      347.20      386.07     47.91 o 
  -6   4   1      270.39      282.42     20.59 o 
  -5   4   1      152.87      189.11     30.52 o 
  -4   4   1     2842.47     2984.15     67.69 o 
  -3   4   1     2347.17     2598.02     48.31 o 
  -2   4   1       68.27      130.45     11.93 o 
  -1   4   1    20879.97    22205.13    628.92 o 
   0   4   1     4241.99     4478.54    108.59 o 
   1   4   1     6948.33     6571.71    104.30 o 
   2   4   1     1791.08     2187.42     50.45 o 
   3   4   1     5597.46     5719.79    117.77 o 
   4   4   1     1676.80     1670.37     73.34 o 
   5   4   1      569.08      576.49     47.30 o 
   6   4   1      114.58      137.16     24.20 o 
   7   4   1      174.75      111.48     32.09 o 
   8   4   1      834.33      755.15     68.99 o 
   9   4   1      619.30      479.81     63.20 o 
  10   4   1      380.03      313.30     60.66 o 
 -10   5   1      473.21      378.05     66.00 o 
  -9   5   1      215.10      258.46     52.22 o 
  -8   5   1        1.70       20.62     28.57 o 
  -7   5   1     1218.51     1239.04     77.46 o 
  -6   5   1     3577.79     3496.27    136.12 o 
  -5   5   1     4991.61     4995.22    107.49 o 
  -4   5   1     5839.90     6150.00    124.81 o 
  -3   5   1     2322.26     3183.20    109.63 o 
  -2   5   1     1747.34     2118.83     54.04 o 
   0   5   1     3923.76     3722.17     70.30 o 
   1   5   1     2312.48     1996.86     38.20 o 
   2   5   1     4759.01     4257.25     88.83 o 
   3   5   1      558.91      607.85     23.48 o 
   4   5   1      222.87      216.30     25.20 o 
   5   5   1     3218.74     3453.96    128.48 o 
   6   5   1     2429.18     2234.34    101.83 o 
   7   5   1      673.31      800.97     63.58 o 
   8   5   1      485.09      587.24     64.11 o 
   9   5   1       29.20        4.65     35.46 o 
  10   5   1       78.84       92.03     50.25 o 
 -10   6   1      200.21      234.21     58.39 o 
  -9   6   1      761.82      916.73     83.37 o 
  -8   6   1     1050.02     1055.39     78.94 o 
  -7   6   1     1296.18     1383.11     84.99 o 
  -6   6   1      214.44      181.08     35.04 o 
  -5   6   1     1583.53     1632.34     42.08 o 
  -4   6   1     2415.42     2354.18     94.38 o 
  -3   6   1    28439.51    28007.07    525.42 o 
  -2   6   1    13452.56    15772.90    245.80 o 
  -1   6   1     5168.40     6648.69    163.06 o 
   0   6   1     2237.04     2155.12     47.30 o 
   1   6   1      202.41      255.98     11.67 o 
   2   6   1     2074.90     1978.74     75.53 o 
   3   6   1     6033.35     6159.04    126.10 o 
   4   6   1     3353.70     3561.63     81.60 o 
   5   6   1     1103.24     1117.22     38.75 o 
   6   6   1        8.07       11.81     22.89 o 
   7   6   1      362.29      374.19     50.60 o 
   8   6   1      839.35      742.73     71.60 o 
   9   6   1      858.58      872.27     83.90 o 
  10   6   1      766.53      790.49     85.11 o 
 -10   7   1      602.57      627.85     79.09 o 
  -9   7   1       90.27       53.74     38.60 o 
  -8   7   1      130.31      137.41     41.63 o 
  -7   7   1      351.20      324.65     46.85 o 
  -6   7   1      524.95      521.66     51.96 o 
  -5   7   1     1304.11     1290.81     71.64 o 
  -4   7   1     1583.14     2053.56     88.06 o 
  -3   7   1     1033.90     1314.75     93.53 o 
  -2   7   1     2571.00     2890.81    108.91 o 
  -1   7   1     2603.11     2900.46     79.32 o 
   0   7   1     3911.22     3865.34     69.42 o 
   1   7   1     9574.68     9205.47    147.28 o 
   2   7   1     4416.21     4303.62     75.77 o 
   3   7   1      109.75      128.43     11.54 o 
   4   7   1     1187.13     1152.25     49.31 o 
   5   7   1     2096.63     2020.11     94.23 o 
   6   7   1      788.96      855.20     64.22 o 
   7   7   1      926.17      911.36     74.55 o 
   8   7   1      328.66      334.00     55.78 o 
   9   7   1       19.68      -12.03     34.66 o 
  10   7   1       66.48       15.55     41.63 o 
 -10   8   1      214.67      202.04     59.19 o 
  -9   8   1      505.88      538.88     70.08 o 
  -8   8   1     1089.52     1193.36     86.77 o 
  -7   8   1     1015.83     1273.06     84.16 o 
  -6   8   1      261.46      252.98     41.06 o 
  -5   8   1      571.73      669.17     54.00 o 
  -4   8   1     2011.73     2077.48     91.01 o 
  -3   8   1     2466.02     2633.18     71.59 o 
  -2   8   1     5822.42     7268.19    124.68 o 
  -1   8   1     5992.20     6432.95    186.81 o 
   0   8   1      185.31      260.53     14.25 o 
   1   8   1     3330.73     3373.58     63.14 o 
   2   8   1     2806.47     3007.82     57.57 o 
   3   8   1     2076.69     1823.74     46.74 o 
   4   8   1     1568.05     1561.39     42.74 o 
   5   8   1      881.22     1046.27     67.17 o 
   6   8   1      264.67      307.96     45.18 o 
   7   8   1      454.30      374.45     54.68 o 
   8   8   1      506.03      418.54     59.79 o 
   9   8   1      616.31      603.78     73.23 o 
 -10   9   1      145.96      116.67     53.96 o 
  -9   9   1      131.00      112.01     49.35 o 
  -8   9   1       19.62       51.28     36.97 o 
  -7   9   1     1512.49     1679.64     98.16 o 
  -6   9   1     2032.82     1971.03    101.49 o 
  -5   9   1     2484.20     2354.03    106.07 o 
  -4   9   1     1208.19     1285.93     69.78 o 
  -3   9   1      718.60      952.90     39.64 o 
  -2   9   1     1035.43      999.32     30.90 o 
  -1   9   1     1586.30     1706.29     41.18 o 
   0   9   1     3860.78     3871.87    104.10 o 
   1   9   1     3857.50     3397.96     64.96 o 
   2   9   1     1318.66     1223.63     31.19 o 
   3   9   1      309.77      299.87     16.69 o 
   4   9   1      566.40      481.70     46.05 o 
   5   9   1     1326.78     1534.10     83.22 o 
   6   9   1     2372.47     2446.18    115.72 o 
   7   9   1     1272.73     1364.15     88.78 o 
   8   9   1       81.72       74.40     42.04 o 
   9   9   1       66.46       83.18     44.12 o 
 -10  10   1      183.65      189.52     57.71 o 
  -9  10   1      378.86      442.27     69.55 o 
  -8  10   1     1374.55     1615.91    104.10 o 
  -7  10   1     1756.40     1776.55    104.67 o 
  -6  10   1      510.85      394.74     50.25 o 
  -5  10   1       48.33       95.89     29.97 o 
  -4  10   1     1344.44     1513.25     80.45 o 
  -3  10   1     3053.95     3279.58     87.35 o 
  -2  10   1     2702.85     3024.04     64.51 o 
   0  10   1      116.90      122.44     12.62 o 
   1  10   1      165.26      182.85     21.20 o 
   2  10   1     2622.58     2339.28     49.93 o 
   3  10   1     1499.28     1395.96     39.92 o 
   4  10   1     1083.31     1069.09     67.28 o 
   5  10   1      523.00      614.64     58.35 o 
   6  10   1      593.26      517.12     58.01 o 
   7  10   1      346.60      356.55     54.19 o 
   8  10   1      611.21      612.67     72.66 o 
   9  10   1      364.56      440.98     70.46 o 
 -10  11   1      267.38      358.44     70.16 o 
  -9  11   1        0.10       -4.35     38.90 o 
  -8  11   1      121.01      130.94     44.62 o 
  -7  11   1      877.38      929.03     77.09 o 
  -6  11   1     1636.27     1520.06     92.18 o 
  -5  11   1     1291.00     1232.95     77.99 o 
  -4  11   1      484.83      511.48     48.97 o 
  -3  11   1      229.59      245.81     23.82 o 
  -2  11   1      650.13      682.54     44.76 o 
  -1  11   1     2931.12     3240.88     69.32 o 
   0  11   1     3006.46     3195.89     66.04 o 
   1  11   1     5427.89     5730.29    103.37 o 
   2  11   1      698.06      831.18     33.68 o 
   3  11   1      191.53      183.13     14.76 o 
   4  11   1      638.92      758.36     59.22 o 
   5  11   1      637.51      471.74     53.21 o 
   6  11   1     1612.80     1559.04     93.36 o 
   7  11   1     1368.21     1309.12     92.41 o 
   8  11   1      377.86      310.80     58.32 o 
   9  11   1       15.39       20.70     44.46 o 
  -9  12   1      440.44      418.24     66.98 o 
  -8  12   1      655.58      802.87     82.91 o 
  -7  12   1      566.57      496.53     66.30 o 
  -6  12   1      354.36      319.62     50.67 o 
  -5  12   1      312.97      292.75     46.43 o 
  -4  12   1     2755.17     2766.06    120.34 o 
  -3  12   1     1933.16     2086.53     67.31 o 
  -2  12   1     6259.78     7270.26    131.70 o 
  -1  12   1     3801.64     4008.62     81.26 o 
   0  12   1      190.47      189.61     15.94 o 
   1  12   1      503.08      461.06     35.68 o 
   2  12   1     2182.81     2108.95     49.33 o 
   3  12   1     1464.01     1456.41     79.70 o 
   4  12   1     2864.28     2942.52    126.55 o 
   5  12   1      286.55      331.61     50.41 o 
   6  12   1      121.80      127.15     41.70 o 
   7  12   1      358.37      314.74     56.31 o 
   8  12   1      506.27      547.13     70.84 o 
   9  12   1      538.21      524.08     76.86 o 
  -9  13   1      206.19      301.08     63.65 o 
  -8  13   1       21.78      -20.96     35.72 o 
  -7  13   1      395.02      333.05     56.80 o 
  -6  13   1      711.46      774.30     73.19 o 
  -5  13   1      695.97      595.87     60.09 o 
  -4  13   1     1784.25     1792.03     96.42 o 
  -3  13   1      110.68      212.83     33.07 o 
  -2  13   1      508.62      583.03     68.00 o 
  -1  13   1     2108.54     2228.91     55.53 o 
   0  13   1     3256.68     3329.95    137.31 o 
   1  13   1     2280.69     2332.92     54.97 o 
   2  13   1     1548.69     1474.13     39.97 o 
   3  13   1      509.87      470.61     49.54 o 
   4  13   1      548.50      600.94     57.90 o 
   5  13   1      526.81      504.52     58.13 o 
   6  13   1      730.38      769.38     74.55 o 
   7  13   1      607.53      771.38     77.39 o 
   8  13   1       68.57       57.10     43.06 o 
  -9  14   1      366.96      376.95     71.22 o 
  -8  14   1      294.80      385.16     65.51 o 
  -7  14   1      233.29      228.38     52.41 o 
  -6  14   1       10.81        1.06     30.01 o 
  -5  14   1      123.91      110.01     36.29 o 
  -4  14   1     1312.31     1406.19     85.41 o 
  -3  14   1     3146.32     3218.06     93.17 o 
  -2  14   1     1145.50     1307.97     55.59 o 
  -1  14   1      758.88     1046.25     50.25 o 
   0  14   1      162.85      226.06     18.65 o 
   1  14   1      200.97      234.29     25.57 o 
   2  14   1     1009.57      888.99     43.27 o 
   3  14   1      875.10      871.40     44.01 o 
   4  14   1      550.72      435.83     52.98 o 
   5  14   1      168.11      138.35     41.06 o 
   6  14   1       25.72       20.32     32.39 o 
   7  14   1      218.27      170.97     50.94 o 
   8  14   1      274.18      213.51     56.65 o 
  -8  15   1       18.77       -1.40     38.75 o 
  -7  15   1      282.58      284.69     56.92 o 
  -6  15   1      909.27      680.94     70.95 o 
  -5  15   1      687.42      651.65     65.47 o 
  -4  15   1      268.23      234.74     43.63 o 
  -3  15   1       94.80      297.36     30.08 o 
  -2  15   1      127.92      182.68     24.93 o 
  -1  15   1      699.25      674.08     39.09 o 
   0  15   1     1696.29     1670.63     89.82 o 
   1  15   1     1758.40     1705.25     62.48 o 
   2  15   1      476.50      473.47     34.58 o 
   3  15   1      146.43      148.11     26.32 o 
   4  15   1      163.57      172.07     42.31 o 
   5  15   1     1074.17     1009.56     79.58 o 
   6  15   1      886.97      833.52     79.39 o 
   7  15   1      356.80      411.50     64.94 o 
   8  15   1       72.15      101.49     48.48 o 
  -8  16   1      330.44      266.94     61.72 o 
  -7  16   1      170.37      183.04     52.34 o 
  -6  16   1       12.19      -20.21     31.56 o 
  -5  16   1       97.47       20.47     32.17 o 
  -4  16   1     1341.75     1298.34     86.39 o 
  -3  16   1     1469.56     1427.83     60.46 o 
  -2  16   1     1364.59     1555.38     62.40 o 
  -1  16   1     1078.23      984.05     50.82 o 
   0  16   1      149.20      129.93     22.82 o 
   1  16   1      559.24      504.20     36.24 o 
   2  16   1      611.97      701.38     42.33 o 
   3  16   1     2022.47     2104.28     74.77 o 
   4  16   1     1732.91     1919.30    108.00 o 
   5  16   1      412.12      324.42     55.17 o 
   6  16   1        5.79       33.45     37.50 o 
   7  16   1       18.58        8.63     38.18 o 
   8  16   1      276.51      276.59     63.61 o 
  -8  17   1       40.64      168.29     54.68 o 
  -7  17   1      366.02      457.25     69.82 o 
  -6  17   1      323.77      304.75     58.47 o 
  -5  17   1     1249.40     1186.32     88.29 o 
  -4  17   1      960.80      981.82     77.69 o 
  -3  17   1       60.11      173.58     28.03 o 
  -2  17   1      596.65      627.70     42.99 o 
  -1  17   1      714.58      839.91     46.49 o 
   0  17   1      764.25      792.64     44.82 o 
   1  17   1      373.08      364.75     33.61 o 
   2  17   1      440.41      386.25     49.59 o 
   3  17   1      113.49       75.91     23.67 o 
   4  17   1      234.46      131.58     43.52 o 
   5  17   1      646.29      637.99     71.11 o 
   6  17   1      421.72      444.31     66.15 o 
   7  17   1      311.46      370.67     66.11 o 
  -7  18   1      137.28      112.39     53.06 o 
  -6  18   1      214.71      252.33     56.12 o 
  -5  18   1       32.66       66.56     37.31 o 
  -4  18   1      306.26      296.31     52.98 o 
  -3  18   1      816.66      780.43     48.72 o 
  -2  18   1     1132.07     1183.11     58.92 o 
  -1  18   1      251.44      417.63     39.62 o 
   0  18   1       79.55      136.43     26.09 o 
   1  18   1       22.42       45.16     20.80 o 
   2  18   1     1033.35     1014.03    113.11 o 
   3  18   1      964.74      908.48     52.50 o 
   4  18   1      308.80      369.23     58.43 o 
   5  18   1      296.15      220.77     54.42 o 
   6  18   1        1.12       56.80     41.55 o 
   7  18   1       99.51       41.78     46.32 o 
  -7  19   1      122.43      125.94     52.90 o 
  -6  19   1      610.25      552.46     72.96 o 
  -5  19   1      755.43      712.84     78.56 o 
  -4  19   1       31.60       23.16     34.70 o 
  -3  19   1        6.05       56.86     26.45 o 
  -2  19   1      198.38      226.05     32.71 o 
  -1  19   1      700.65      816.41     50.73 o 
   0  19   1     1428.42     1519.67    105.16 o 
   1  19   1     1849.46     1778.43     72.18 o 
   2  19   1      278.32      270.62     33.92 o 
   3  19   1       38.19       56.14     23.85 o 
   4  19   1       12.21        8.93     36.22 o 
   5  19   1      280.99      305.24     59.49 o 
   6  19   1      531.48      568.24     78.26 o 
  -6  20   1       13.46       12.11     43.63 o 
  -5  20   1      292.69      251.16     58.66 o 
  -4  20   1      204.52      180.66     50.03 o 
  -3  20   1      374.62      299.53     37.80 o 
  -2  20   1      651.37      697.60     50.20 o 
  -1  20   1      730.28      844.96     73.38 o 
   0  20   1      165.08      129.75     53.32 o 
   1  20   1      293.72      353.76     62.38 o 
   2  20   1      245.63      310.26     37.05 o 
   3  20   1      565.30      643.26     49.19 o 
   4  20   1      487.79      415.59     66.11 o 
   5  20   1       42.34       73.15     44.99 o 
   6  20   1       34.31       25.28     45.07 o 
  -6  21   1      220.23      275.34     64.11 o 
  -5  21   1      235.41      256.91     62.74 o 
  -4  21   1      171.30      174.91     52.83 o 
  -3  21   1        2.41       45.27     36.42 o 
  -2  21   1       74.52       88.63     30.96 o 
  -1  21   1      816.17      870.92     55.87 o 
   0  21   1      841.21      744.89     82.91 o 
   1  21   1      323.26      355.97     39.53 o 
   2  21   1      239.63      222.25     34.13 o 
   3  21   1       33.48       62.51     27.68 o 
   4  21   1       52.55       34.47     42.80 o 
   5  21   1      279.66      247.64     60.47 o 
  -5  22   1       49.25       57.07     45.79 o 
  -4  22   1      138.20      105.05     47.95 o 
  -3  22   1      229.73      286.98     53.59 o 
  -2  22   1      276.14      315.47     41.58 o 
  -1  22   1      359.38      349.95     40.72 o 
   0  22   1        1.51       42.70     29.86 o 
   1  22   1      113.01      107.29     28.84 o 
   2  22   1      292.99      327.14     71.60 o 
   3  22   1      256.24      236.86     38.20 o 
   4  22   1      147.05      106.26     54.42 o 
  -4  23   1      248.11      256.57     63.20 o 
  -3  23   1       52.69      107.66     31.68 o 
  -2  23   1        9.02       26.73     26.50 o 
  -1  23   1      224.92      236.90     45.47 o 
   0  23   1      437.67      415.29     45.25 o 
   1  23   1      275.26      342.08     41.71 o 
   2  23   1      154.24      216.17     53.62 o 
   3  23   1       15.66      -27.26     25.90 o 
  -3  24   1      277.11      295.92     44.64 o 
  -2  24   1      198.62      174.40     37.56 o 
  -1  24   1      219.98      209.59     44.43 o 
   0  24   1        2.02        8.34     25.05 o 
   1  24   1       25.49       20.15     27.24 o 
   2  24   1      114.28       66.37     33.72 o 
   0  25   1      347.80      439.42     50.03 o 
  -3 -24   2      101.54      104.31     27.13 o 
  -2 -24   2        6.78       -4.15     25.36 o 
  -1 -24   2      111.38      159.29     36.75 o 
   0 -24   2      244.96      304.85     45.05 o 
   1 -24   2      255.61      260.51     53.91 o 
   2 -24   2       76.17       72.78     31.14 o 
  -4 -23   2       92.14      132.04     28.16 o 
  -3 -23   2      399.30      391.52     36.78 o 
  -2 -23   2      279.16      274.14     47.72 o 
  -1 -23   2      296.37      293.32     41.55 o 
   0 -23   2       43.53       25.45     42.97 o 
   1 -23   2       26.55       19.55     25.69 o 
   2 -23   2      264.99      272.95     33.11 o 
   3 -23   2      407.42      379.80     37.36 o 
  -5 -22   2      267.86      241.84     54.02 o 
  -4 -22   2      223.75      243.85     31.54 o 
  -3 -22   2      125.15      116.18     24.96 o 
  -2 -22   2       24.19       21.41     19.55 o 
  -1 -22   2      136.98      142.57     32.02 o 
   0 -22   2      400.88      301.07     41.10 o 
   1 -22   2      307.14      350.33     43.59 o 
   2 -22   2      584.06      686.66     43.05 o 
   3 -22   2       22.80       20.51     21.10 o 
   4 -22   2       61.79       52.80     23.87 o 
  -6 -21   2      159.40      175.55     30.24 o 
  -5 -21   2       44.73       43.73     22.73 o 
  -4 -21   2      104.72      130.72     26.08 o 
  -3 -21   2      302.37      254.51     38.89 o 
  -2 -21   2      785.43      712.09     41.67 o 
  -1 -21   2      653.67      767.66     42.28 o 
   0 -21   2       38.11       17.98     21.91 o 
   1 -21   2      162.57      183.71     26.03 o 
   2 -21   2       68.46       80.59     22.62 o 
   3 -21   2      347.72      380.14     34.92 o 
   4 -21   2      251.97      324.88     35.12 o 
   5 -21   2       79.52       78.82     25.16 o 
  -6 -20   2      554.93      492.35     40.47 o 
  -5 -20   2      480.38      566.09     43.33 o 
  -4 -20   2      175.08      244.44     29.74 o 
  -3 -20   2       61.07      100.34     22.89 o 
  -2 -20   2       39.48       50.32     19.39 o 
  -1 -20   2       81.84      112.39     21.80 o 
   0 -20   2      901.21      952.96     57.63 o 
   1 -20   2      340.45      339.36     30.10 o 
   2 -20   2      357.95      341.37     37.38 o 
   3 -20   2       82.54       95.57     23.00 o 
   4 -20   2       11.24       13.30     18.92 o 
   5 -20   2      283.42      248.25     53.18 o 
  -7 -19   2      147.13      109.11     31.08 o 
  -6 -19   2      434.29      362.17     35.61 o 
  -5 -19   2       45.70       57.00     24.93 o 
  -4 -19   2      352.66      395.21     33.60 o 
  -3 -19   2      668.59      745.29     46.22 o 
  -2 -19   2      939.17      954.10     43.46 o 
  -1 -19   2      457.05      443.04     31.94 o 
   0 -19   2      260.19      313.26     27.78 o 
   1 -19   2        4.58       16.59     15.93 o 
   2 -19   2      278.87      232.64     26.70 o 
   3 -19   2      563.83      556.06     52.33 o 
   4 -19   2      309.92      336.24     44.41 o 
   5 -19   2       91.10      101.73     23.97 o 
   6 -19   2       36.46       19.42     21.46 o 
  -7 -18   2      370.47      364.33     36.50 o 
  -6 -18   2      740.44      725.02     44.78 o 
  -5 -18   2      832.65      651.29     40.96 o 
  -4 -18   2      769.04      760.96     42.08 o 
  -3 -18   2      103.69      163.69     23.77 o 
  -2 -18   2       78.50      102.65     20.26 o 
  -1 -18   2      913.56      892.12     40.10 o 
   0 -18   2      967.20     1016.67     51.43 o 
   1 -18   2     1163.14     1233.74     38.25 o 
   2 -18   2      860.77      788.34     49.36 o 
   3 -18   2      113.82       94.09     21.57 o 
   4 -18   2       16.75       13.67     16.78 o 
   5 -18   2      228.37      180.64     26.72 o 
   6 -18   2      471.02      421.39     37.59 o 
  -8 -17   2      483.30      526.12     51.81 o 
  -7 -17   2      714.47      700.64    103.72 o 
  -6 -17   2      402.72      386.13     62.52 o 
  -5 -17   2       19.54       83.28     21.14 o 
  -4 -17   2      375.81      443.52     46.73 o 
  -3 -17   2     1189.43     1097.78     45.31 o 
  -2 -17   2     1324.99     1399.89     49.71 o 
  -1 -17   2     1038.36      995.52     38.82 o 
   0 -17   2       28.89       34.54     11.20 o 
   1 -17   2      156.47      166.53     17.10 o 
   2 -17   2      233.81      241.63     31.31 o 
   3 -17   2      880.80      856.27     40.77 o 
   4 -17   2     1802.62     1792.09     75.22 o 
   5 -17   2      299.69      286.27     29.98 o 
   6 -17   2      136.52      145.16     26.50 o 
   7 -17   2       57.54       59.85     30.22 o 
  -8 -16   2       37.65       61.35     28.99 o 
  -7 -16   2      336.13      350.06     39.14 o 
  -6 -16   2      548.24      508.34     36.79 o 
  -5 -16   2     1367.23     1395.74     52.92 o 
  -4 -16   2     1030.96     1085.79     45.92 o 
  -3 -16   2       96.09      219.65     23.72 o 
  -2 -16   2      120.06      126.32     19.91 o 
  -1 -16   2      231.69      312.64     17.62 o 
   0 -16   2      314.49      317.17     17.98 o 
   1 -16   2     1007.27      928.84     26.70 o 
   2 -16   2      239.93      325.25     29.14 o 
   3 -16   2      470.81      438.77     52.47 o 
   4 -16   2      156.95      125.41     22.05 o 
   5 -16   2      576.91      553.21     36.69 o 
   6 -16   2      273.98      266.27     30.31 o 
   7 -16   2      451.92      534.39     51.26 o 
  -9 -15   2      435.21      408.68    123.69 o 
  -8 -15   2      323.36      285.25     66.04 o 
  -7 -15   2      340.94      352.55     59.24 o 
  -6 -15   2      120.09      161.40     24.33 o 
  -5 -15   2       55.52      106.02     30.08 o 
  -4 -15   2     1010.44     1098.55     63.55 o 
  -3 -15   2     2700.51     2600.02     68.73 o 
  -2 -15   2     1412.43     1513.65     34.41 o 
  -1 -15   2      786.58      809.45     24.62 o 
   0 -15   2      473.36      499.40     20.19 o 
   1 -15   2      178.70      202.20     14.11 o 
   2 -15   2     1355.91     1330.51     36.42 o 
   3 -15   2      839.39      858.96     37.87 o 
   4 -15   2      954.93      904.07     58.55 o 
   5 -15   2      432.23      457.85     33.68 o 
   6 -15   2        8.81        7.06     19.00 o 
   7 -15   2       31.92       21.60     32.12 o 
   8 -15   2       32.17       67.40     43.71 o 
  -9 -14   2       66.58       79.34     31.98 o 
  -8 -14   2        2.26      -28.55     19.04 o 
  -7 -14   2      462.72      455.52     35.31 o 
  -6 -14   2     1020.69      936.00     43.40 o 
  -5 -14   2      856.39      816.92     39.08 o 
  -4 -14   2      888.57      993.79     41.43 o 
  -3 -14   2     1627.57     1873.93    131.16 o 
  -2 -14   2      444.54      469.34     18.81 o 
  -1 -14   2      977.73      939.58     25.76 o 
   0 -14   2     1228.75     1186.67     28.91 o 
   1 -14   2     2627.14     2581.99     46.16 o 
   2 -14   2      537.32      543.94     19.52 o 
   3 -14   2      132.76      186.05     18.89 o 
   4 -14   2      121.06       87.50     18.87 o 
   5 -14   2      255.07      283.85     27.81 o 
   6 -14   2      992.80     1099.84     47.21 o 
   7 -14   2      519.69      630.22     40.74 o 
   8 -14   2      148.77      167.26     51.24 o 
  -9 -13   2      220.83      193.14     37.52 o 
  -8 -13   2      786.78      758.79    107.00 o 
  -7 -13   2      239.61      217.63     32.80 o 
  -6 -13   2       33.41       41.32     19.85 o 
  -5 -13   2      113.87      252.14     42.88 o 
  -4 -13   2     1187.70     1238.61     57.77 o 
  -3 -13   2     1507.74     1553.76     48.27 o 
  -2 -13   2     4062.33     4339.83     66.61 o 
  -1 -13   2     2037.52     2107.76     39.75 o 
   0 -13   2      845.14      841.50     23.26 o 
   1 -13   2      223.74      250.30     13.92 o 
   2 -13   2      387.27      327.72     15.21 o 
   3 -13   2     1755.09     1547.56     38.56 o 
   4 -13   2     1168.53     1114.43     42.23 o 
   5 -13   2      597.50      491.14     50.21 o 
   6 -13   2       73.30       61.12     19.79 o 
   7 -13   2       83.80       94.60     27.51 o 
   8 -13   2      379.83      357.16     63.92 o 
  -9 -12   2      374.28      327.64     41.81 o 
  -8 -12   2      130.62       78.05     26.84 o 
  -7 -12   2      554.14      539.99     68.55 o 
  -6 -12   2      926.30      909.51     40.88 o 
  -5 -12   2     2337.19     2609.89     69.37 o 
  -4 -12   2     1061.32     1065.42     40.13 o 
  -3 -12   2      735.98      878.81     42.22 o 
  -2 -12   2       10.83       30.13     12.07 o 
  -1 -12   2      961.97      993.60     24.66 o 
   0 -12   2     2927.14     2746.97     52.77 o 
   1 -12   2     2010.70     2121.15     48.78 o 
   2 -12   2     1840.27     1901.99     35.75 o 
   3 -12   2       94.71       90.02     12.59 o 
   4 -12   2      306.13      274.64     18.23 o 
   5 -12   2      506.24      558.85     38.01 o 
   6 -12   2     1075.90     1073.69     45.39 o 
   7 -12   2      543.22      527.96     44.59 o 
   8 -12   2      430.05      392.90     44.46 o 
 -10 -11   2      215.43      331.20     44.45 o 
  -9 -11   2      651.33      750.57     54.77 o 
  -8 -11   2     1965.72     1983.76     79.47 o 
  -7 -11   2     1804.04     1617.45     93.17 o 
  -6 -11   2      651.92      757.73     45.29 o 
  -5 -11   2       71.47       89.33     16.79 o 
  -4 -11   2      376.94      276.42     21.94 o 
  -3 -11   2      604.36      614.76     15.05 o 
  -2 -11   2     3168.08     3417.38     53.47 o 
  -1 -11   2     1593.48     1669.00     42.56 o 
   0 -11   2     2767.85     2924.87     51.80 o 
   1 -11   2       70.26       96.79      9.51 o 
   2 -11   2     2171.01     2076.05     37.05 o 
   3 -11   2     1037.35     1090.04     32.63 o 
   4 -11   2     1135.85     1070.36     30.99 o 
   5 -11   2     1368.88     1356.82     67.84 o 
   6 -11   2       85.45       61.71     18.72 o 
   7 -11   2       24.39       21.27     21.42 o 
   8 -11   2      347.88      348.02     40.20 o 
   9 -11   2      407.01      532.25     74.97 o 
 -10 -10   2      236.32      202.04     38.40 o 
  -9 -10   2       41.02        4.24     24.10 o 
  -8 -10   2       48.94       57.58     25.74 o 
  -7 -10   2      539.11      470.71     40.41 o 
  -6 -10   2     2565.88     2508.39     67.60 o 
  -5 -10   2     2606.63     2393.11     62.73 o 
  -4 -10   2     2847.14     2765.12     65.93 o 
  -3 -10   2     1571.39     1691.34     36.20 o 
  -2 -10   2     1627.70     1746.97     32.47 o 
  -1 -10   2     1771.21     1791.78     44.32 o 
   0 -10   2     5620.98     6072.87     92.05 o 
   1 -10   2     3043.44     2755.40     48.93 o 
   2 -10   2      279.69      221.35     12.53 o 
   3 -10   2      147.14      141.17     12.77 o 
   4 -10   2      116.24       95.69     12.97 o 
   5 -10   2      526.21      465.10     22.60 o 
   6 -10   2     1431.89     1465.56     80.21 o 
   7 -10   2     1171.09     1106.00     56.75 o 
   8 -10   2      248.10      273.71     49.82 o 
   9 -10   2      100.67       76.40     42.27 o 
 -10  -9   2      239.87      249.90     38.16 o 
  -9  -9   2      581.88      595.01     48.00 o 
  -8  -9   2      760.54      784.11     50.06 o 
  -7  -9   2     1034.48     1015.23     54.66 o 
  -6  -9   2       14.43       19.81     20.32 o 
  -5  -9   2      330.62      398.26     30.90 o 
  -4  -9   2     1032.00     1090.02     36.83 o 
  -3  -9   2     1908.55     2072.90     30.66 o 
  -2  -9   2      721.49      952.31     33.64 o 
  -1  -9   2     2090.42     2099.81     40.41 o 
   0  -9   2     1201.42     1175.97     27.20 o 
   1  -9   2      774.95      747.51     20.67 o 
   2  -9   2     3032.97     2778.68     48.19 o 
   3  -9   2     3775.70     3557.28     70.28 o 
   4  -9   2     1291.90     1291.36     33.12 o 
   5  -9   2      977.13      851.03     28.09 o 
   6  -9   2     1025.57      972.54     49.69 o 
   7  -9   2       81.28      114.77     30.84 o 
   8  -9   2      292.08      326.95     39.19 o 
   9  -9   2      428.80      543.68     72.81 o 
 -10  -8   2      471.93      384.79     43.67 o 
  -9  -8   2       97.71      133.32     40.87 o 
  -8  -8   2       78.88       94.72     36.14 o 
  -7  -8   2      662.57      566.35     51.33 o 
  -6  -8   2      709.65      602.86     68.89 o 
  -5  -8   2     4237.05     3903.88     84.10 o 
  -4  -8   2     2518.12     2605.54     60.77 o 
  -3  -8   2      564.54      830.29     21.49 o 
  -2  -8   2      405.55      371.06     34.47 o 
  -1  -8   2     3133.99     3344.38     55.37 o 
   0  -8   2     1450.83     1492.76     30.55 o 
   1  -8   2     3819.84     4146.17     64.45 o 
   2  -8   2     2549.80     2417.42     44.06 o 
   3  -8   2      796.68      707.16     24.88 o 
   4  -8   2      803.44      776.71     24.95 o 
   5  -8   2     1662.65     1714.35     54.34 o 
   6  -8   2     1245.42     1182.10     43.33 o 
   7  -8   2      911.88     1005.44     51.76 o 
   8  -8   2      322.31      315.18     38.45 o 
   9  -8   2      171.94      129.64     31.52 o 
 -10  -7   2       49.19       81.17     38.56 o 
  -9  -7   2     1202.06     1042.11     78.60 o 
  -8  -7   2     1815.40     1680.55     94.15 o 
  -7  -7   2     1171.93     1215.31     75.27 o 
  -6  -7   2       54.39       55.89     26.15 o 
  -4  -7   2      946.36     1096.97     34.78 o 
  -3  -7   2     2563.73     2598.37     40.34 o 
  -2  -7   2     6975.29     7227.23    105.03 o 
  -1  -7   2    11820.79    11788.24    160.71 o 
   0  -7   2     5181.76     5309.09     78.32 o 
   1  -7   2      793.82      821.79     20.03 o 
   2  -7   2     1451.43     1353.79     36.75 o 
   3  -7   2     1784.99     1692.73     40.14 o 
   4  -7   2     3502.88     3518.45     70.28 o 
   5  -7   2     1059.70     1098.15     31.76 o 
   6  -7   2       36.76       14.57     12.89 o 
   7  -7   2      365.89      319.35     49.99 o 
   8  -7   2      325.50      318.75     53.24 o 
   9  -7   2      659.11      709.13     79.62 o 
 -10  -6   2      520.86      482.91     60.36 o 
  -9  -6   2      388.30      350.08     52.03 o 
  -8  -6   2       30.54       16.42     25.62 o 
  -7  -6   2      157.79      182.86     35.16 o 
  -6  -6   2     1507.30     1490.96     79.13 o 
  -5  -6   2     2330.71     2302.38     54.12 o 
  -4  -6   2     5533.00     6099.28    111.46 o 
  -3  -6   2     5199.72     7973.98    234.66 o 
  -2  -6   2     3323.66     3060.05    109.07 o 
  -1  -6   2     5198.62     4845.18     72.10 o 
   0  -6   2     1523.91     1549.86     29.04 o 
   1  -6   2    10611.46     9607.28    130.98 o 
   2  -6   2      833.17      622.72     17.97 o 
   3  -6   2      319.99      314.43     16.37 o 
   4  -6   2       19.32        4.19      9.35 o 
   5  -6   2     1922.51     1797.83     56.70 o 
   6  -6   2     1620.25     1594.83     55.89 o 
   7  -6   2      776.40      782.43     42.21 o 
   8  -6   2      247.89      244.77     48.02 o 
   9  -6   2       65.85      102.86     38.68 o 
 -10  -5   2      284.24      266.37     49.20 o 
  -9  -5   2      495.08      445.10     53.51 o 
  -8  -5   2     1045.49      889.56     66.04 o 
  -7  -5   2      134.78      227.32     35.95 o 
  -6  -5   2      307.73      259.26     36.18 o 
  -5  -5   2      636.79      854.64     53.47 o 
  -4  -5   2     2500.44     2714.45     81.68 o 
  -3  -5   2    10858.32    10405.56    128.20 o 
  -2  -5   2     7096.63     7173.67     90.22 o 
  -1  -5   2      423.65      352.60     36.68 o 
   0  -5   2     2786.53     2891.76     45.16 o 
   1  -5   2     1874.47     1889.40     32.61 o 
   2  -5   2     6143.08     5564.49     93.28 o 
   3  -5   2     2484.40     2362.45     48.78 o 
   4  -5   2     4931.99     5134.39    112.91 o 
   5  -5   2     2019.56     1943.70     77.12 o 
   6  -5   2      438.05      406.97     29.48 o 
   7  -5   2      124.79      105.27     27.40 o 
   8  -5   2      309.50      375.32     52.03 o 
   9  -5   2      794.99      843.08     53.69 o 
 -11  -4   2      623.91      631.59     75.87 o 
 -10  -4   2      635.39      602.53     61.72 o 
  -9  -4   2      393.49      365.33     49.01 o 
  -8  -4   2      596.25      582.40     54.83 o 
  -7  -4   2      763.64      714.62     54.23 o 
  -6  -4   2     3117.92     2839.21    111.86 o 
  -5  -4   2     4347.14     4179.59    142.82 o 
  -4  -4   2     4414.55     5145.87    107.95 o 
  -3  -4   2     2337.61     2460.21     80.98 o 
  -2  -4   2     1173.89     1180.41     20.78 o 
  -1  -4   2     2245.80     2164.32     52.41 o 
   0  -4   2    11217.75     9981.25    133.22 o 
   1  -4   2      504.20      534.36     13.72 o 
   2  -4   2     6855.48     6418.48    104.45 o 
   3  -4   2      419.28      347.44     20.58 o 
   4  -4   2     2296.21     2396.04     84.92 o 
   5  -4   2     1363.89     1222.12     58.69 o 
   6  -4   2     1366.78     1408.75     61.27 o 
   7  -4   2      915.13      848.98     42.35 o 
   8  -4   2      578.71      673.18     34.93 o 
   9  -4   2        8.20        8.07     21.86 o 
 -11  -3   2        5.18       31.48     40.95 o 
 -10  -3   2      246.07      197.50     48.89 o 
  -9  -3   2      842.51      823.23     63.58 o 
  -8  -3   2     2252.07     2061.02     98.16 o 
  -7  -3   2      911.61      913.33     59.72 o 
  -6  -3   2      865.19      891.91     55.33 o 
  -4  -3   2     1126.61     1291.10     36.92 o 
  -3  -3   2     4049.66     3715.62     64.12 o 
  -2  -3   2      434.60      430.93     50.90 o 
  -1  -3   2     7670.99     6637.85     90.83 o 
   0  -3   2      545.53      583.26     15.11 o 
   1  -3   2     1276.80     1567.03     30.51 o 
   2  -3   2     1532.76      951.47     42.23 o 
   3  -3   2     5682.78     5691.82    117.74 o 
   4  -3   2     5894.02     5610.83    163.40 o 
   5  -3   2     1014.17      959.38     52.45 o 
   6  -3   2      234.97      293.98     33.72 o 
   7  -3   2      130.41      140.42     23.36 o 
   8  -3   2      231.23      260.41     24.75 o 
   9  -3   2      350.51      371.44     72.35 o 
 -11  -2   2      375.52      451.92     69.63 o 
 -10  -2   2      450.90      545.54     66.38 o 
  -9  -2   2      288.15      180.74     37.50 o 
  -8  -2   2      155.65      101.76     30.27 o 
  -7  -2   2      851.88      790.83     53.47 o 
  -6  -2   2     1905.42     1932.05     82.99 o 
  -5  -2   2     2583.13     2672.28     79.73 o 
  -4  -2   2     2306.65     2412.60     58.23 o 
  -3  -2   2     1061.55     1615.21     91.11 o 
  -1  -2   2    14213.13    13108.54    230.93 o 
   0  -2   2     7851.50     7058.47     94.56 o 
   1  -2   2     2931.62     2161.08     39.76 o 
   2  -2   2     2699.12     2844.55     87.45 o 
   3  -2   2      847.21      792.46     39.73 o 
   4  -2   2       82.05       53.21     19.53 o 
   5  -2   2      725.75      764.76     48.02 o 
   6  -2   2     2092.47     1920.89     83.90 o 
   7  -2   2      740.23      741.65     33.53 o 
   8  -2   2      639.46      652.15     34.42 o 
   9  -2   2       54.42       62.82     36.67 o 
  10  -2   2       45.95      -16.23     36.48 o 
 -11  -1   2        5.75      -13.66     40.08 o 
 -10  -1   2      160.35      120.45     42.38 o 
  -9  -1   2      868.34      863.23     47.16 o 
  -8  -1   2      462.35      526.96     48.25 o 
  -7  -1   2     2566.10     2393.73     97.71 o 
  -6  -1   2     1004.68      975.16     54.76 o 
  -5  -1   2     1384.68     1653.21     61.13 o 
  -4  -1   2      969.88      959.53     31.02 o 
  -3  -1   2     2761.91     2611.24     47.40 o 
  -2  -1   2     4889.34     5206.86    100.80 o 
  -1  -1   2     5770.32     6000.89     97.88 o 
   0  -1   2     2567.86     2716.58     40.12 o 
   1  -1   2      948.38     1075.53     27.91 o 
   2  -1   2     2513.30     2262.72     73.49 o 
   3  -1   2     6065.44     5788.01    163.59 o 
   5  -1   2     1474.92     1481.23     69.90 o 
   6  -1   2      357.45      322.95     37.16 o 
   7  -1   2       10.15       16.87     14.38 o 
   8  -1   2     1181.70     1058.74     41.21 o 
   9  -1   2      694.31      743.14     47.94 o 
  10  -1   2      299.88      212.41     52.75 o 
 -11   0   2      428.30      383.27     68.80 o 
 -10   0   2      513.11      584.97     69.21 o 
  -9   0   2      334.04      493.62     62.25 o 
  -8   0   2      130.69       94.83     23.77 o 
  -7   0   2      523.38      506.11     42.27 o 
  -6   0   2     6709.98     6497.63    197.95 o 
  -5   0   2     4166.67     3980.76    550.63 o 
  -4   0   2      107.31      178.01     19.38 o 
  -3   0   2     2124.97     2480.94     54.08 o 
  -2   0   2     3340.20     3128.63     52.58 o 
  -1   0   2      945.44     1087.90     22.03 o 
   0   0   2    27309.30    27440.24    274.51 o 
   1   0   2    20265.25    21494.70    382.01 o 
   2   0   2     2429.22     2334.55     52.70 o 
   3   0   2     4495.52     4244.76    128.74 o 
   4   0   2      373.77      343.50     29.93 o 
   5   0   2     1532.81     1462.01     68.61 o 
   6   0   2     1685.31     1544.69     77.58 o 
   7   0   2     3858.63     3907.92    167.95 o 
   8   0   2      500.94      470.73     37.70 o 
   9   0   2        0.33      -20.30     21.36 o 
  10   0   2        5.58      -31.94     33.83 o 
 -11   1   2        5.27       50.63     46.77 o 
 -10   1   2      158.72      133.74     45.75 o 
  -9   1   2      919.29      860.88     73.04 o 
  -8   1   2      447.27      440.49     32.57 o 
  -7   1   2     2578.46     2423.10     71.56 o 
  -6   1   2     1084.11     1173.08     43.40 o 
  -5   1   2     1339.52     1591.71     82.95 o 
  -4   1   2      958.05      958.55     30.88 o 
  -3   1   2     2942.16     2857.24     49.99 o 
  -2   1   2     4896.43     5300.52    108.10 o 
  -1   1   2     5606.95     5690.82     88.76 o 
   0   1   2     2403.31     2583.61     43.51 o 
   1   1   2      882.51      995.88     22.28 o 
   2   1   2     2567.73     2379.01     76.14 o 
   3   1   2     5921.93     5800.77    169.50 o 
   4   1   2     1238.81     1264.24     58.32 o 
   5   1   2     1375.73     1397.90     68.91 o 
   6   1   2      401.88      384.29     41.51 o 
   7   1   2       10.45      -14.01     16.75 o 
   8   1   2     1191.73     1073.40     76.21 o 
   9   1   2      697.93      710.64     69.97 o 
  10   1   2      303.86      230.15     49.55 o 
 -11   2   2      395.07      411.42     71.37 o 
 -10   2   2      461.22      447.03     65.51 o 
  -9   2   2      301.58      337.90     53.62 o 
  -8   2   2      150.79      165.45     39.58 o 
  -7   2   2      821.30      716.51     35.44 o 
  -6   2   2     1928.44     1981.87     58.35 o 
  -5   2   2     2667.00     2802.25     57.71 o 
  -4   2   2     2273.35     2335.82     47.64 o 
  -3   2   2     1101.90     1816.19    101.55 o 
  -1   2   2    15011.50    14362.95    185.46 o 
   0   2   2     7750.04     7023.03     83.55 o 
   1   2   2     3170.64     2419.59     73.58 o 
   2   2   2     2907.45     3055.57     68.01 o 
   3   2   2      896.08      876.24     44.65 o 
   4   2   2       75.62       81.40     19.60 o 
   5   2   2      741.48      741.22     50.82 o 
   6   2   2     2028.26     1985.52     93.13 o 
   7   2   2      753.78      712.46     41.95 o 
   8   2   2      648.90      629.25     64.26 o 
   9   2   2       62.70       56.54     36.37 o 
  10   2   2       47.50       45.61     28.77 o 
 -11   3   2        4.43       76.78     48.02 o 
 -10   3   2      243.96      297.06     60.40 o 
  -9   3   2      895.78      896.53     76.10 o 
  -8   3   2     2246.00     2217.31    112.43 o 
  -7   3   2      997.27     1103.70     42.86 o 
  -6   3   2      853.82      859.50     34.30 o 
  -5   3   2      169.34      470.31     39.32 o 
  -4   3   2     1196.70     1346.20     32.16 o 
  -3   3   2     3925.02     3650.73     64.73 o 
  -2   3   2      516.82      540.28     30.09 o 
  -1   3   2     8309.78     7248.86     96.93 o 
   0   3   2      468.39      512.75     14.14 o 
   1   3   2     1237.63     1530.62     38.34 o 
   2   3   2     1322.92     1216.41     34.51 o 
   3   3   2     5476.88     5679.16    119.35 o 
   4   3   2     6185.69     6022.75    185.88 o 
   5   3   2     1015.17     1236.47     65.43 o 
   6   3   2      217.03      221.49     36.63 o 
   7   3   2      142.63      159.77     37.99 o 
   8   3   2      212.53      214.76     45.07 o 
   9   3   2      337.17      367.53     57.33 o 
  10   3   2      429.71      295.25     57.41 o 
 -11   4   2      628.86      618.95     81.06 o 
 -10   4   2      620.59      614.56     75.16 o 
  -9   4   2      343.67      300.58     54.04 o 
  -8   4   2      613.37      544.63     59.53 o 
  -7   4   2      714.98      644.31     58.50 o 
  -6   4   2     3148.77     2946.43     74.67 o 
  -5   4   2     4306.70     3952.12     74.98 o 
  -4   4   2     4412.58     5247.13     91.51 o 
  -3   4   2     2192.07     2454.62     62.91 o 
  -2   4   2     1165.82     1185.61     23.90 o 
  -1   4   2     2052.43     1899.84     30.76 o 
   0   4   2    11033.58    10278.66    159.27 o 
   1   4   2      443.37      458.70     23.22 o 
   2   4   2     6897.43     6324.31    128.18 o 
   3   4   2      463.72      380.49     20.92 o 
   4   4   2     2370.06     2602.33     67.23 o 
   5   4   2     1419.62     1312.23     68.65 o 
   6   4   2     1291.87     1353.51     75.53 o 
   7   4   2     1002.92      994.88     69.90 o 
   8   4   2      586.26      702.81     67.32 o 
   9   4   2       12.73      -15.10     33.11 o 
  10   4   2       31.54      -18.73     38.79 o 
 -11   5   2        0.03       21.80     44.73 o 
 -10   5   2      309.25      276.78     57.60 o 
  -9   5   2      486.95      614.68     69.52 o 
  -8   5   2      945.87     1001.62     75.69 o 
  -7   5   2      109.65      131.58     34.78 o 
  -6   5   2      307.81      321.95     20.59 o 
  -5   5   2      623.47      939.08     40.40 o 
  -4   5   2     2479.24     2660.23     52.41 o 
  -3   5   2    11204.38    10840.61    215.50 o 
  -2   5   2     7366.42     7625.21    153.97 o 
  -1   5   2      294.35      198.59     11.00 o 
   0   5   2     2738.45     2899.19     52.69 o 
   1   5   2     1826.91     1819.79     36.65 o 
   2   5   2     6071.87     5511.55    132.52 o 
   3   5   2     2531.11     2512.72     94.40 o 
   4   5   2     4659.27     4747.60    106.51 o 
   5   5   2     1996.87     2137.12     74.10 o 
   6   5   2      424.59      468.23     48.17 o 
   7   5   2      108.16      106.64     35.08 o 
   8   5   2      324.85      383.99     54.80 o 
   9   5   2      761.83      670.87     72.35 o 
 -10   6   2      498.94      420.20     66.60 o 
  -9   6   2      413.89      352.73     58.35 o 
  -8   6   2       31.48       59.98     33.64 o 
  -7   6   2      185.11      222.14     41.59 o 
  -6   6   2     1622.14     1584.81     84.09 o 
  -5   6   2     2352.80     2310.72     48.53 o 
  -4   6   2     5545.64     6425.45    172.35 o 
  -3   6   2     5372.98     9160.35    262.14 o 
  -2   6   2     3187.40     3045.76    198.20 o 
  -1   6   2     4931.88     4642.78     80.99 o 
   0   6   2     1566.60     1590.16     34.79 o 
   1   6   2    10149.39     9211.55    146.76 o 
   2   6   2      829.70      661.21     38.30 o 
   3   6   2      291.26      320.53     36.22 o 
   4   6   2       22.12       13.28     14.55 o 
   5   6   2     1960.44     1982.46     58.64 o 
   6   6   2     1750.46     1725.05     89.99 o 
   7   6   2      717.74      666.52     64.29 o 
   8   6   2      268.83      322.61     55.06 o 
   9   6   2       66.80       75.42     41.78 o 
 -10   7   2       34.46        5.49     38.41 o 
  -9   7   2     1190.36     1112.08     88.55 o 
  -8   7   2     1909.74     1884.10    106.64 o 
  -7   7   2     1182.72     1275.29     81.21 o 
  -6   7   2       71.78      157.99     33.07 o 
  -5   7   2      444.29      620.24     49.16 o 
  -4   7   2      973.16     1112.24     43.06 o 
  -3   7   2     2508.33     2526.95     69.38 o 
  -2   7   2     7016.41     7290.20    123.55 o 
  -1   7   2    12220.53    12349.12    195.60 o 
   0   7   2     5206.76     5429.23     92.97 o 
   1   7   2      823.20      833.08     23.59 o 
   2   7   2     1307.90     1253.56     38.17 o 
   3   7   2     1919.37     1947.28     52.88 o 
   4   7   2     3615.59     3593.86     85.62 o 
   5   7   2     1161.94     1192.27     69.93 o 
   6   7   2       49.93      -14.42     23.27 o 
   7   7   2      349.79      373.09     52.11 o 
   8   7   2      341.06      303.23     52.49 o 
   9   7   2      638.13      678.74     77.46 o 
 -10   8   2      515.97      521.70     76.90 o 
  -9   8   2      109.58      137.86     47.98 o 
  -8   8   2       77.54      176.95     47.87 o 
  -7   8   2      631.70      628.34     61.83 o 
  -6   8   2      665.72      576.80     54.08 o 
  -5   8   2     4307.37     4102.13    106.25 o 
  -4   8   2     2507.63     2586.72     86.81 o 
  -3   8   2      484.85      699.75     45.94 o 
  -2   8   2      425.06      598.55     27.89 o 
  -1   8   2     2938.90     3103.97     61.31 o 
   0   8   2     1754.88     1797.11     40.38 o 
   1   8   2     3963.29     4341.88     78.19 o 
   2   8   2     2499.12     2405.60     60.78 o 
   3   8   2      724.12      635.03     27.86 o 
   4   8   2      778.78      760.44     30.93 o 
   5   8   2     1629.79     1574.48     84.88 o 
   6   8   2     1249.63     1316.31     82.65 o 
   7   8   2      951.79     1086.53     82.84 o 
   8   8   2      377.73      428.68     61.23 o 
   9   8   2      160.73       98.35     47.53 o 
 -10   9   2      242.83      320.30     65.58 o 
  -9   9   2      605.35      567.75     72.09 o 
  -8   9   2      766.09      767.14     74.74 o 
  -7   9   2     1064.10      954.54     74.40 o 
  -6   9   2       29.22       84.54     31.48 o 
  -5   9   2      348.70      361.56     54.13 o 
  -4   9   2     1013.21     1083.91     59.43 o 
  -3   9   2     1995.21     2177.74    198.58 o 
  -2   9   2      756.40      930.17     42.63 o 
  -1   9   2     1986.35     2000.66     51.31 o 
   0   9   2     1266.93     1147.35     42.86 o 
   1   9   2      778.41      703.46     23.57 o 
   2   9   2     3123.63     2928.27     58.84 o 
   3   9   2     3716.54     3508.48     82.98 o 
   4   9   2     1267.86     1294.55     74.17 o 
   5   9   2     1047.09     1091.79     70.99 o 
   6   9   2     1035.64     1014.07     72.66 o 
   7   9   2       69.11       47.80     36.40 o 
   8   9   2      276.29      323.10     58.35 o 
   9   9   2      460.21      519.01     71.94 o 
 -10  10   2      234.45      194.59     59.37 o 
  -9  10   2       39.76       22.06     43.75 o 
  -8  10   2       49.74      105.01     45.71 o 
  -7  10   2      593.30      430.53     55.82 o 
  -6  10   2     2678.09     2686.74    122.53 o 
  -5  10   2     2577.31     2311.24    143.12 o 
  -4  10   2     2954.79     3182.54     89.12 o 
  -3  10   2     1661.48     1709.34     57.28 o 
  -2  10   2     1584.20     1653.17     43.49 o 
  -1  10   2     1818.60     1839.80     44.96 o 
   0  10   2     5507.89     5896.18    104.88 o 
   1  10   2     2917.31     2701.81     56.79 o 
   2  10   2      206.22      192.76     14.27 o 
   3  10   2      121.27      110.86     14.51 o 
   4  10   2      109.28      113.41     30.16 o 
   5  10   2      562.30      527.56     53.93 o 
   6  10   2     1414.41     1533.08     91.69 o 
   7  10   2     1160.62     1127.86     85.22 o 
   8  10   2      240.44      242.53     52.98 o 
   9  10   2       98.31      140.40     52.53 o 
 -10  11   2      214.98      250.25     64.48 o 
  -9  11   2      688.18      826.67     85.64 o 
  -8  11   2     1924.38     2099.39    120.41 o 
  -7  11   2     1751.56     1718.66    101.87 o 
  -6  11   2      626.04      685.44     63.39 o 
  -5  11   2       67.29      123.25     32.73 o 
  -4  11   2      443.24      394.38     31.59 o 
  -3  11   2      645.51      664.78     28.75 o 
  -2  11   2     3036.42     3570.00     74.89 o 
  -1  11   2     1617.63     1633.45     43.14 o 
   0  11   2     2818.03     2848.94     60.97 o 
   1  11   2       62.32       85.19     12.25 o 
   2  11   2     1996.89     2022.61     47.50 o 
   3  11   2     1065.62     1075.93     37.67 o 
   4  11   2     1122.22     1191.58     75.42 o 
   5  11   2     1311.04     1359.42     83.56 o 
   6  11   2       83.63       67.09     34.10 o 
   7  11   2       29.13       21.53     33.91 o 
   8  11   2      336.77      302.32     58.32 o 
   9  11   2      400.74      577.36     77.65 o 
  -9  12   2      350.99      329.08     64.90 o 
  -8  12   2      135.61      157.69     48.63 o 
  -7  12   2      570.49      512.08     63.50 o 
  -6  12   2      895.58      686.12     65.39 o 
  -5  12   2     2445.29     2674.14    121.44 o 
  -4  12   2     1149.62     1244.37     52.94 o 
  -3  12   2      720.33      776.54     45.51 o 
  -2  12   2        9.62       21.90     23.59 o 
  -1  12   2     1067.19     1113.48     36.17 o 
   0  12   2     3003.02     2794.50     61.76 o 
   1  12   2     1970.57     2042.61     49.32 o 
   2  12   2     1889.04     1977.83     47.83 o 
   3  12   2       89.82       49.57     26.04 o 
   4  12   2      322.09      309.06     43.37 o 
   5  12   2      532.90      682.83     65.09 o 
   6  12   2     1098.25     1184.39     83.90 o 
   7  12   2      577.79      610.32     69.63 o 
   8  12   2      438.75      535.77     70.20 o 
  -9  13   2      221.49      271.03     61.30 o 
  -8  13   2      801.31      882.87     85.30 o 
  -7  13   2      227.76      194.51     48.36 o 
  -6  13   2       36.94      -25.01     26.53 o 
  -4  13   2     1205.19     1177.12     53.42 o 
  -3  13   2     1507.25     1566.67     47.51 o 
  -2  13   2     4110.67     4264.62     88.68 o 
  -1  13   2     2122.25     2199.54     82.71 o 
   0  13   2      872.05      854.11     31.39 o 
   1  13   2      204.49      239.91     18.24 o 
   2  13   2      414.43      383.26     21.16 o 
   3  13   2     1761.53     1566.15     86.77 o 
   4  13   2     1188.37     1184.77     78.03 o 
   5  13   2      611.66      518.44     59.07 o 
   6  13   2       69.83       33.34     38.11 o 
   7  13   2       86.78       71.33     39.85 o 
   8  13   2      382.39      376.00     64.94 o 
  -9  14   2       69.80       50.03     45.98 o 
  -8  14   2        3.17      -46.38     30.92 o 
  -7  14   2      459.01      399.58     60.32 o 
  -6  14   2     1090.53      967.75     78.14 o 
  -5  14   2      904.32      874.92     70.31 o 
  -4  14   2      902.72     1018.46     72.05 o 
  -3  14   2     1690.36     1954.97     66.09 o 
  -2  14   2      455.82      507.58     53.56 o 
  -1  14   2      957.90      910.97     34.84 o 
   0  14   2     1203.11     1152.52     38.14 o 
   1  14   2     2715.70     2644.88     62.20 o 
   2  14   2      549.41      547.00     25.92 o 
   3  14   2      152.55      188.53     39.02 o 
   4  14   2      122.93      105.24     36.18 o 
   5  14   2      262.42      151.67     41.78 o 
   6  14   2     1018.88     1122.98     88.02 o 
   7  14   2      526.20      534.15     69.97 o 
   8  14   2      132.40       58.01     44.62 o 
  -9  15   2      436.70      379.14     69.71 o 
  -8  15   2      346.14      333.62     61.34 o 
  -7  15   2      341.50      342.63     59.94 o 
  -6  15   2      116.33      188.46     47.68 o 
  -5  15   2       62.88      118.48     38.15 o 
  -4  15   2      953.76      975.73     71.90 o 
  -3  15   2     2651.00     2521.46     66.50 o 
  -2  15   2     1405.72     1537.82     48.08 o 
  -1  15   2      674.51      722.16     32.35 o 
   0  15   2      472.24      476.54     26.67 o 
   1  15   2      170.32      170.58     18.21 o 
   2  15   2     1348.85     1255.22     53.72 o 
   3  15   2      785.76      790.00     65.81 o 
   4  15   2      965.41      975.05     75.65 o 
   5  15   2      428.94      591.18     66.72 o 
   6  15   2       12.80        5.60     34.74 o 
   7  15   2       27.68        4.50     37.27 o 
   8  15   2       34.96       -3.37     41.59 o 
  -8  16   2       36.89       45.60     43.03 o 
  -7  16   2      340.27      343.08     62.63 o 
  -6  16   2      543.50      625.31     72.43 o 
  -5  16   2     1442.78     1393.21     92.68 o 
  -4  16   2     1114.90     1237.98     82.95 o 
  -3  16   2       92.60      183.43     26.63 o 
  -2  16   2      131.79      133.86     19.21 o 
  -1  16   2      276.62      339.44     32.48 o 
   0  16   2      316.75      347.16     24.37 o 
   1  16   2      967.70      944.36     36.42 o 
   2  16   2      190.56      186.51     25.77 o 
   3  16   2      454.62      467.36     56.88 o 
   4  16   2      158.80      172.33     45.15 o 
   5  16   2      560.29      692.37     72.20 o 
   6  16   2      291.24      230.27     54.76 o 
   7  16   2      431.55      473.60     70.88 o 
  -8  17   2      490.14      541.37     77.01 o 
  -7  17   2      711.29      657.29     78.71 o 
  -6  17   2      366.74      471.71     63.88 o 
  -5  17   2       22.63       86.36     38.11 o 
  -4  17   2      400.82      464.97     58.50 o 
  -3  17   2     1203.64     1128.42     55.59 o 
  -2  17   2     1297.86     1409.97     61.63 o 
  -1  17   2     1053.32      981.12     39.22 o 
   0  17   2       36.61       49.51     15.02 o 
   1  17   2      162.28      153.67     25.62 o 
   2  17   2      253.77      231.24     38.92 o 
   3  17   2      891.47      910.68     75.61 o 
   4  17   2     1802.69     1759.15    107.78 o 
   5  17   2      310.87      406.54     63.92 o 
   6  17   2      145.55      181.64     52.45 o 
   7  17   2       62.32       42.65     44.54 o 
  -7  18   2      388.30      328.32     64.90 o 
  -6  18   2      774.16      849.68     83.86 o 
  -5  18   2      835.97      777.55     76.71 o 
  -4  18   2      812.10      957.76     78.86 o 
  -3  18   2      111.74      173.38     29.61 o 
  -2  18   2       75.18      119.36     44.94 o 
  -1  18   2      853.88      711.66     46.38 o 
   0  18   2      919.20      980.58     52.34 o 
   1  18   2     1210.20     1299.53     79.58 o 
   2  18   2      820.56      799.51     48.77 o 
   3  18   2       98.51      103.12     25.54 o 
   4  18   2       21.81      -15.70     33.76 o 
   5  18   2      240.21      188.46     51.88 o 
   6  18   2      494.67      526.96     73.30 o 
  -7  19   2      155.84      184.41     56.01 o 
  -6  19   2      421.14      477.46     69.59 o 
  -5  19   2       45.97       86.74     40.38 o 
  -4  19   2      346.55      514.54     64.11 o 
  -3  19   2      631.31      694.26     49.09 o 
  -2  19   2      947.31      927.94     53.11 o 
  -1  19   2      487.44      501.64     64.75 o 
   0  19   2      280.82      388.18     37.98 o 
   1  19   2        2.71       21.52     21.72 o 
   2  19   2      288.96      297.15     35.53 o 
   3  19   2      546.08      465.16     41.15 o 
   4  19   2      301.99      357.99     61.15 o 
   5  19   2      112.18      104.03     47.42 o 
   6  19   2       38.54       71.67     49.08 o 
  -6  20   2      542.00      625.27     78.07 o 
  -5  20   2      499.31      496.68     69.06 o 
  -4  20   2      185.03      276.44     56.50 o 
  -3  20   2       75.70      165.19     32.62 o 
  -2  20   2       38.30       22.20     23.69 o 
  -1  20   2       91.05      129.10     28.34 o 
   0  20   2      906.00      868.50    132.66 o 
   1  20   2      348.07      309.38     37.57 o 
   2  20   2      347.22      383.43     43.39 o 
   3  20   2       83.38       66.19     37.24 o 
   4  20   2       13.89       34.44     40.64 o 
   5  20   2      287.71      335.36     65.66 o 
  -6  21   2      166.03      163.56     57.10 o 
  -5  21   2       42.22       49.80     44.46 o 
  -4  21   2      117.97       64.11     41.59 o 
  -3  21   2      319.81      294.65     38.73 o 
  -2  21   2      793.48      780.93     53.65 o 
  -1  21   2      650.71      544.27     59.55 o 
   0  21   2       35.44       29.63     23.17 o 
   1  21   2      167.06      204.41     37.71 o 
   2  21   2       68.75       71.82     26.47 o 
   3  21   2      331.09      305.73     61.12 o 
   4  21   2      260.89      304.03     64.03 o 
   5  21   2       78.77      -13.13     43.94 o 
  -5  22   2      282.14      259.98     61.34 o 
  -4  22   2      199.02      148.53     51.88 o 
  -3  22   2      117.51      232.00     39.92 o 
  -2  22   2       25.56       55.83     27.18 o 
  -1  22   2      142.99      106.09     28.70 o 
   0  22   2      395.16      349.49     41.56 o 
   1  22   2      290.29      254.60     37.10 o 
   2  22   2      591.35      676.23     57.29 o 
   3  22   2       21.27       26.91     43.41 o 
   4  22   2       61.36       64.98     48.93 o 
  -4  23   2       98.27        4.43     44.73 o 
  -3  23   2      386.15      443.85     47.72 o 
  -2  23   2      284.56      354.40     43.45 o 
  -1  23   2      279.05      253.60     39.94 o 
   0  23   2       38.94       19.95     25.75 o 
   1  23   2       24.78      -16.74     22.93 o 
   2  23   2      242.53      229.76     37.85 o 
   3  23   2      411.53      452.07     73.98 o 
  -3  24   2      108.79      184.20     37.88 o 
  -2  24   2        5.18       10.38     26.74 o 
  -1  24   2      105.74       82.79     38.47 o 
   0  24   2      236.96      344.60     44.62 o 
   1  24   2      234.24      243.40     40.84 o 
   2  24   2       75.54       64.48     30.71 o 
  -2 -24   3      152.81      160.04     37.56 o 
  -1 -24   3      235.52      273.55     43.36 o 
   0 -24   3       72.51      122.74     34.56 o 
   1 -24   3        5.83       16.51     27.05 o 
  -4 -23   3      298.85      297.54     35.62 o 
  -3 -23   3      163.69      172.87     28.89 o 
  -2 -23   3       42.30       44.68     27.01 o 
  -1 -23   3      159.35      186.27     36.17 o 
   0 -23   3      263.52      297.67     53.00 o 
   1 -23   3      240.88      239.10     39.74 o 
   2 -23   3      283.22      251.01     31.55 o 
  -5 -22   3        3.43        9.30     20.78 o 
  -4 -22   3       34.53       76.59     31.59 o 
  -3 -22   3       68.52       68.23     22.59 o 
  -2 -22   3      355.55      425.48     35.35 o 
  -1 -22   3      364.71      362.59     43.48 o 
   0 -22   3       64.80       29.05     24.86 o 
   1 -22   3        8.86      -11.60     22.81 o 
   2 -22   3      119.76      115.93     25.45 o 
   3 -22   3      242.00      266.68     33.28 o 
  -6 -21   3      294.99      280.23     35.41 o 
  -5 -21   3      332.63      366.25     57.92 o 
  -4 -21   3      182.57      157.80     26.87 o 
  -3 -21   3      135.01      168.21     36.64 o 
  -2 -21   3       28.02       65.09     21.50 o 
  -1 -21   3      177.06      167.21     32.58 o 
   0 -21   3      510.32      452.02     81.17 o 
   1 -21   3      610.06      507.45     36.56 o 
   2 -21   3      272.85      197.42     28.10 o 
   3 -21   3       19.91       18.00     19.90 o 
   4 -21   3       23.03       14.66     26.03 o 
  -6 -20   3       74.31       65.42     23.69 o 
  -5 -20   3       27.96       69.90     22.47 o 
  -4 -20   3       56.38       77.80     36.11 o 
  -3 -20   3      158.24      139.55     25.48 o 
  -2 -20   3      432.57      514.05     35.97 o 
  -1 -20   3      267.33      307.89     24.19 o 
   0 -20   3      163.34      184.11     20.66 o 
   1 -20   3       17.96       14.46     16.37 o 
   2 -20   3      280.12      232.55     28.16 o 
   3 -20   3      193.35      160.36     26.70 o 
   4 -20   3      301.44      287.71     32.53 o 
   5 -20   3      173.78      177.40     48.34 o 
  -7 -19   3      104.34      130.22     28.02 o 
  -6 -19   3      266.28      279.66     32.52 o 
  -5 -19   3      583.24      595.45     40.24 o 
  -4 -19   3      680.68      584.04     59.86 o 
  -3 -19   3      280.88      242.32     30.95 o 
  -2 -19   3       16.08       26.16     14.32 o 
  -1 -19   3      143.57      110.45     22.74 o 
   0 -19   3      391.46      450.94     26.22 o 
   1 -19   3      723.27      762.60     40.95 o 
   2 -19   3      698.24      701.94     77.69 o 
   3 -19   3       86.11       92.38     22.10 o 
   4 -19   3        0.30      -23.13     16.41 o 
   5 -19   3      204.08      195.50     37.71 o 
  -8 -18   3      410.26      432.55     50.25 o 
  -7 -18   3      597.64      576.17     42.61 o 
  -6 -18   3      334.09      383.88     34.87 o 
  -5 -18   3       92.96      179.50     26.68 o 
  -4 -18   3       90.00      121.55     23.30 o 
  -3 -18   3      412.43      436.24     32.25 o 
  -2 -18   3      547.48      519.12     30.09 o 
  -1 -18   3      582.12      509.08     23.50 o 
   0 -18   3      200.99      205.17     17.15 o 
   1 -18   3      235.98      201.90     19.19 o 
   2 -18   3       78.29       82.87     20.45 o 
   3 -18   3      575.84      491.14     34.66 o 
   4 -18   3      334.38      315.13     31.19 o 
   5 -18   3      262.56      225.32     39.73 o 
   6 -18   3       87.07       88.70     31.89 o 
  -8 -17   3       33.35       41.55     27.90 o 
  -7 -17   3      116.98      119.89     24.94 o 
  -6 -17   3      313.36      319.86     32.56 o 
  -5 -17   3     1059.47      985.66     46.76 o 
  -4 -17   3     1202.90     1133.23    104.73 o 
  -3 -17   3      378.30      390.93     29.80 o 
  -2 -17   3       15.21        5.30     13.22 o 
  -1 -17   3      619.13      608.44     23.94 o 
   0 -17   3     1179.20     1195.69     32.27 o 
   1 -17   3      522.39      518.39     25.90 o 
   2 -17   3      634.19      623.45     35.78 o 
   3 -17   3      234.12      292.26     28.90 o 
   4 -17   3       25.59       47.78     19.59 o 
   5 -17   3      115.74      131.33     24.60 o 
   6 -17   3      207.34      191.33     51.73 o 
  -8 -16   3      519.58      452.96     75.10 o 
  -7 -16   3      355.44      338.44     33.47 o 
  -6 -16   3      355.42      332.65     31.20 o 
  -5 -16   3      136.04      180.84     25.00 o 
  -4 -16   3      138.63      139.41     21.32 o 
  -3 -16   3      864.56      752.83     31.33 o 
  -2 -16   3     1471.86     1457.38     41.44 o 
  -1 -16   3      344.47      376.38     19.21 o 
   0 -16   3      237.80      241.97     16.25 o 
   1 -16   3      281.99      253.78     16.19 o 
   2 -16   3       72.78       40.77     13.00 o 
   3 -16   3     1148.67     1128.11     45.66 o 
   4 -16   3     1453.40     1443.72     53.74 o 
   5 -16   3      413.90      370.90     32.38 o 
   6 -16   3      119.69       97.00     30.90 o 
   7 -16   3       15.65       26.32     26.51 o 
  -9 -15   3      160.52      217.74     57.97 o 
  -8 -15   3        2.15       -6.25     22.07 o 
  -7 -15   3      183.37      221.88     46.91 o 
  -6 -15   3      530.17      533.79     36.63 o 
  -5 -15   3      661.91      626.26     36.66 o 
  -4 -15   3      790.93      776.95     40.64 o 
  -3 -15   3      454.01      411.71     26.68 o 
  -2 -15   3      116.83      126.87     18.07 o 
  -1 -15   3      789.65      746.99     30.06 o 
   0 -15   3      625.67      612.34     25.60 o 
   1 -15   3     1026.13     1073.14     28.54 o 
   2 -15   3      848.76      871.08     30.07 o 
   3 -15   3      393.18      341.71     27.38 o 
   4 -15   3       18.82        7.66     15.91 o 
   5 -15   3      337.84      270.60     29.09 o 
   6 -15   3      492.14      446.17     55.76 o 
   7 -15   3      221.58      208.76     38.02 o 
  -9 -14   3      487.20      506.25     49.86 o 
  -8 -14   3      474.33      507.74     46.29 o 
  -7 -14   3      371.11      414.67     33.57 o 
  -6 -14   3      363.76      380.15     34.34 o 
  -5 -14   3      177.33      208.65     23.86 o 
  -4 -14   3      644.34      659.49     33.96 o 
  -3 -14   3      909.75      835.13     30.55 o 
  -2 -14   3     1066.60      981.41     26.74 o 
  -1 -14   3     1705.03     1561.11     34.39 o 
   0 -14   3     1141.00     1155.08     28.79 o 
   1 -14   3       26.06       -3.61      7.73 o 
   2 -14   3     1085.33     1049.27     27.51 o 
   3 -14   3     1023.60      987.98     36.36 o 
   4 -14   3      902.83      862.31     39.65 o 
   5 -14   3      405.77      410.80     31.50 o 
   6 -14   3      160.78      132.14     29.87 o 
   7 -14   3        9.58       10.90     35.95 o 
  -9 -13   3      349.30      384.52     45.18 o 
  -8 -13   3       51.97       35.32     24.32 o 
  -7 -13   3      241.19      222.07     33.24 o 
  -6 -13   3      466.48      504.65     39.04 o 
  -5 -13   3     1926.86     2056.73     60.98 o 
  -4 -13   3     1124.16     1123.58     43.38 o 
  -3 -13   3      685.88      711.52     40.21 o 
  -2 -13   3      864.75      789.96     23.77 o 
  -1 -13   3      310.82      325.84     16.03 o 
   0 -13   3     1815.26     1722.43     47.75 o 
   1 -13   3     1185.69     1147.73     36.39 o 
   2 -13   3      650.14      628.01     33.04 o 
   3 -13   3      534.80      645.92     26.28 o 
   4 -13   3      156.72      119.53     19.48 o 
   5 -13   3      230.56      219.75     33.26 o 
   6 -13   3      372.83      429.08     32.97 o 
   7 -13   3      861.57      803.21     83.52 o 
   8 -13   3       97.76       58.09     44.20 o 
 -10 -12   3       52.32        8.41     26.05 o 
  -9 -12   3      213.16      234.13     70.63 o 
  -8 -12   3     1344.52     1295.54     65.39 o 
  -7 -12   3     1555.05     1497.97     67.26 o 
  -6 -12   3      304.10      325.81     27.91 o 
  -5 -12   3     1370.02     1574.75     87.23 o 
  -4 -12   3     1125.95     1288.53     37.47 o 
  -3 -12   3     1372.91     1246.95     24.91 o 
  -2 -12   3     2466.03     2410.72     50.05 o 
  -1 -12   3     2766.14     2743.69     53.50 o 
   0 -12   3       33.99       74.92     11.30 o 
   1 -12   3      201.95      254.99     15.63 o 
   2 -12   3      226.68      261.91     15.43 o 
   3 -12   3      800.59      732.44     26.68 o 
   4 -12   3     1651.26     1563.80     40.47 o 
   5 -12   3      950.21      866.38     39.05 o 
   6 -12   3      139.36      176.72     24.93 o 
   7 -12   3       59.39       68.65     38.68 o 
   8 -12   3       75.46       97.71     46.74 o 
 -10 -11   3      203.57      162.46     35.96 o 
  -9 -11   3      324.22      277.79     70.58 o 
  -8 -11   3       28.12       40.03     24.19 o 
  -7 -11   3      678.83      646.93     45.61 o 
  -6 -11   3     1210.61     1387.72     49.22 o 
  -5 -11   3     1289.00     1343.06     45.81 o 
  -4 -11   3     1677.69     1640.07     53.67 o 
  -3 -11   3      540.02      428.16     16.71 o 
  -2 -11   3     1083.05     1138.50     31.09 o 
  -1 -11   3     1056.66     1111.13     29.74 o 
   0 -11   3      934.64      889.46     37.78 o 
   1 -11   3     8769.23     8169.24    120.53 o 
   2 -11   3     1398.31     1337.93     31.86 o 
   3 -11   3      247.36      186.57     14.16 o 
   4 -11   3       48.69       39.45     12.39 o 
   5 -11   3      365.61      325.87     26.43 o 
   6 -11   3      819.95      880.47     41.15 o 
   7 -11   3      800.70      790.19     79.36 o 
   8 -11   3      391.88      458.99     71.14 o 
 -10 -10   3      164.64      130.32     47.57 o 
  -9 -10   3      562.00      584.13     79.56 o 
  -8 -10   3     1038.82     1158.28     59.41 o 
  -7 -10   3     1675.61     1788.91     71.04 o 
  -6 -10   3     1106.22     1092.92     51.89 o 
  -5 -10   3      711.26      852.02     35.68 o 
  -4 -10   3       83.53       84.41     18.43 o 
  -3 -10   3     2398.12     2165.83     38.80 o 
  -2 -10   3     2715.16     2788.91     53.03 o 
  -1 -10   3     1121.30     1133.57     33.62 o 
   0 -10   3     3251.59     3055.23     54.37 o 
   1 -10   3      976.29      975.43     25.94 o 
   2 -10   3     3340.57     3159.31     55.58 o 
   3 -10   3      949.74      972.89     32.21 o 
   4 -10   3      692.71      619.85     33.27 o 
   5 -10   3      844.28      871.07     30.48 o 
   6 -10   3      354.24      350.04     51.83 o 
   7 -10   3       20.35        7.49     33.49 o 
   8 -10   3      180.50      251.01     56.65 o 
 -10  -9   3      427.80      388.54     43.35 o 
  -9  -9   3      262.85      218.62     33.68 o 
  -8  -9   3       13.80       14.05     20.69 o 
  -7  -9   3      808.23      816.17     48.45 o 
  -6  -9   3     1992.89     1907.80    146.17 o 
  -5  -9   3     2454.35     2213.60     98.59 o 
  -4  -9   3     1838.21     1664.24     31.58 o 
  -3  -9   3      457.17      466.45     16.24 o 
  -2  -9   3      419.14      395.58     17.73 o 
  -1  -9   3      133.53      161.70     12.16 o 
   0  -9   3     2724.90     2907.14     51.16 o 
   1  -9   3     3038.11     3206.28     54.83 o 
   2  -9   3      516.64      442.27     17.47 o 
   3  -9   3      623.62      556.77     24.04 o 
   4  -9   3      139.78      137.45     15.76 o 
   5  -9   3      276.41      319.82     21.12 o 
   6  -9   3      955.38      937.68     49.43 o 
   7  -9   3      780.14      752.29     47.97 o 
   8  -9   3      369.11      332.94     58.62 o 
   9  -9   3      114.66       88.17     45.64 o 
 -10  -8   3      188.48      124.33     31.43 o 
  -9  -8   3      324.12      301.98     49.01 o 
  -8  -8   3     2111.05     2022.42     76.40 o 
  -7  -8   3     1289.88     1187.28     95.67 o 
  -6  -8   3      819.83      854.46     43.43 o 
  -4  -8   3      641.10      728.70     23.15 o 
  -3  -8   3     2192.92     2193.64     37.45 o 
  -2  -8   3     5906.13     5815.20     89.25 o 
  -1  -8   3     2940.31     2495.90     45.23 o 
   0  -8   3      712.36      671.46     24.60 o 
   1  -8   3      472.67      446.91     23.17 o 
   2  -8   3      263.21      258.36     15.36 o 
   3  -8   3     2466.79     2260.67     67.11 o 
   4  -8   3     2659.57     2555.65     57.62 o 
   5  -8   3     1024.76     1001.29     34.74 o 
   6  -8   3      217.42      227.65     22.03 o 
   7  -8   3      196.29      108.65     26.85 o 
   8  -8   3      100.46      158.26     44.88 o 
   9  -8   3      353.71      332.26     63.46 o 
 -10  -7   3      675.28      877.45     78.07 o 
  -9  -7   3      160.11      173.24     41.51 o 
  -8  -7   3       35.70       18.73     28.72 o 
  -7  -7   3      882.63      940.69     67.70 o 
  -6  -7   3      812.08      867.92     59.56 o 
  -5  -7   3     3196.12     3269.93    114.79 o 
  -4  -7   3     3172.96     3039.98     47.60 o 
  -3  -7   3      775.83      862.11     20.29 o 
  -2  -7   3     2374.04     2176.26     36.11 o 
  -1  -7   3      398.52      362.95     14.94 o 
   0  -7   3     2225.48     1893.07     35.54 o 
   1  -7   3     2774.04     2628.76     45.22 o 
   2  -7   3     4337.17     4516.33     70.31 o 
   3  -7   3      973.35      931.87     30.02 o 
   4  -7   3       10.51        8.03     10.17 o 
   5  -7   3      841.79      895.31     38.95 o 
   6  -7   3     1496.11     1523.53     47.10 o 
   7  -7   3      798.89      824.11     48.92 o 
   8  -7   3      933.18     1063.60     86.81 o 
   9  -7   3      124.43      212.64     53.32 o 
 -10  -6   3       91.15      145.39     41.85 o 
  -9  -6   3      795.71      815.47     71.14 o 
  -8  -6   3     1162.21      933.23     69.21 o 
  -7  -6   3      491.82      507.88     50.03 o 
  -6  -6   3      977.83     1022.77     63.31 o 
  -5  -6   3      671.95      834.76     29.12 o 
  -4  -6   3      993.30     1223.64     25.14 o 
  -3  -6   3     4409.84     4791.38     66.21 o 
  -2  -6   3    10999.21    11293.03    138.98 o 
  -1  -6   3     4734.60     4873.37     73.39 o 
   0  -6   3     3482.36     3291.77     52.54 o 
   1  -6   3      100.87      105.60      9.44 o 
   2  -6   3     3176.53     2766.79     47.13 o 
   3  -6   3     2264.59     2232.97     48.92 o 
   4  -6   3     3280.76     3217.59     66.29 o 
   5  -6   3     2081.89     2150.66     62.76 o 
   6  -6   3      199.35      228.49     34.02 o 
   7  -6   3      144.75      137.13     25.60 o 
   8  -6   3      168.71      187.02     46.62 o 
   9  -6   3      339.27      315.34     58.16 o 
 -10  -5   3     1158.44     1305.30     88.02 o 
  -9  -5   3      458.96      509.02     56.23 o 
  -8  -5   3      226.26      293.17     41.70 o 
  -7  -5   3       42.75       92.60     28.65 o 
  -6  -5   3     1928.74     1770.92     83.97 o 
  -5  -5   3     4152.03     3831.28    189.52 o 
  -4  -5   3     3148.88     3617.13     66.77 o 
  -3  -5   3     3995.61     4333.65     70.01 o 
  -2  -5   3     3447.93     3769.62     52.88 o 
  -1  -5   3     1601.07     1331.54     26.68 o 
   0  -5   3     2128.13     2012.09     34.99 o 
   1  -5   3     1613.69     1539.53     33.11 o 
   2  -5   3     4288.20     4075.14     87.30 o 
   3  -5   3     2029.26     1894.67     43.02 o 
   4  -5   3      284.93      265.09     41.85 o 
   5  -5   3     1238.82     1277.98     64.94 o 
   6  -5   3      810.49      743.83     53.77 o 
   7  -5   3      414.22      355.75     33.01 o 
   8  -5   3      636.95      682.49     68.34 o 
   9  -5   3       53.26      106.72     44.20 o 
 -11  -4   3       60.72       19.41     39.09 o 
 -10  -4   3      111.44      123.86     37.80 o 
  -9  -4   3     1885.60     1872.71     99.30 o 
  -8  -4   3     1119.08     1042.90     69.44 o 
  -7  -4   3     1585.25     1584.58     81.40 o 
  -6  -4   3     1156.68     1351.58     43.79 o 
  -5  -4   3       37.04      214.11     28.80 o 
  -4  -4   3     6152.32     6315.95    105.84 o 
  -3  -4   3     6209.14     6076.27    100.68 o 
  -2  -4   3     2797.09     2654.39     39.25 o 
  -1  -4   3     4262.98     4159.33     55.63 o 
   0  -4   3      450.77      435.81     16.84 o 
   1  -4   3      281.72      259.28     10.55 o 
   2  -4   3      345.04      384.51     18.60 o 
   3  -4   3     5810.52     5634.86    164.99 o 
   4  -4   3     4765.24     4672.83    146.34 o 
   5  -4   3     1029.16      993.86     56.65 o 
   6  -4   3      364.27      334.57     38.71 o 
   7  -4   3      156.31      168.81     21.14 o 
   8  -4   3      345.41      452.89     36.55 o 
   9  -4   3      306.65      320.49     55.51 o 
 -11  -3   3      443.80      500.09     72.77 o 
  -9  -3   3      286.96      266.45     42.50 o 
  -8  -3   3       83.66       61.68     28.87 o 
  -7  -3   3      602.63      709.70     51.58 o 
  -6  -3   3     2808.62     2965.82     75.34 o 
  -5  -3   3     2625.08     2440.05     62.42 o 
  -4  -3   3     4464.37     4531.68     89.03 o 
  -3  -3   3      774.56      749.91     34.11 o 
  -2  -3   3     2797.13     2640.32     49.86 o 
  -1  -3   3     5507.47     4687.81     67.74 o 
   0  -3   3     9357.04     8356.03    113.14 o 
   1  -3   3     5470.26     4805.79     69.20 o 
   2  -3   3     2389.90     2095.00     52.69 o 
   3  -3   3     2073.26     1839.98     71.64 o 
   4  -3   3      185.76      158.22     24.79 o 
   5  -3   3      458.63      465.69     41.25 o 
   6  -3   3      762.61      791.93     39.23 o 
   7  -3   3     1592.31     1604.85     50.08 o 
   8  -3   3      268.44      320.20     27.66 o 
   9  -3   3       79.26      114.62     42.46 o 
 -11  -2   3       20.20       40.45     40.76 o 
 -10  -2   3      184.67      164.09     45.71 o 
  -9  -2   3      359.79      317.80     43.94 o 
  -8  -2   3     1921.72     1791.05     88.06 o 
  -7  -2   3     3219.91     3101.99    119.51 o 
  -6  -2   3      224.02      243.96     22.12 o 
  -5  -2   3      177.03      522.45     38.33 o 
  -3  -2   3     6232.21     6241.29    102.04 o 
  -2  -2   3     4497.68     5175.37    104.16 o 
  -1  -2   3     4424.15     5349.11     76.05 o 
   0  -2   3       31.53       25.43      5.16 o 
   1  -2   3     1492.09     1428.38     25.37 o 
   2  -2   3     6498.03     6482.06    129.55 o 
   3  -2   3     2131.01     2214.35     81.70 o 
   4  -2   3     2099.27     2109.04     82.65 o 
   5  -2   3     2627.37     2562.30     69.64 o 
   6  -2   3      248.08      229.45     24.74 o 
   7  -2   3       43.80       16.66     19.16 o 
   8  -2   3      240.82      181.86     23.82 o 
   9  -2   3      449.65      514.01     60.02 o 
 -11  -1   3      558.35      482.87     69.59 o 
 -10  -1   3      287.55      409.04     62.74 o 
  -9  -1   3      227.98      301.22     50.75 o 
  -8  -1   3       61.69       27.59     23.42 o 
  -7  -1   3      989.67      863.19     54.49 o 
  -6  -1   3     4128.81     4132.94     97.37 o 
  -5  -1   3     5766.92     5588.54    120.54 o 
  -4  -1   3     3462.68     3309.27     92.53 o 
  -3  -1   3     6939.02     7083.02    137.67 o 
  -2  -1   3      501.31      424.64     18.33 o 
  -1  -1   3     2940.03     3561.58     52.89 o 
   0  -1   3     3569.30     3569.31     53.12 o 
   1  -1   3     6020.43     5683.12     89.54 o 
   2  -1   3     6295.81     6052.43    119.14 o 
   3  -1   3      766.53      813.78     29.99 o 
   4  -1   3      144.85      104.39     15.41 o 
   5  -1   3      744.93      666.31     33.02 o 
   6  -1   3     2065.04     2136.10     86.47 o 
   7  -1   3     1709.05     1886.09     66.34 o 
   8  -1   3      637.47      679.67     36.29 o 
   9  -1   3       74.12       90.97     40.87 o 
 -11   0   3       31.06       23.24     40.91 o 
 -10   0   3      147.10      156.37     48.48 o 
  -9   0   3     1261.71     1339.06     90.22 o 
  -8   0   3     1371.42     1346.51     85.49 o 
  -7   0   3     2320.68     2149.49     88.85 o 
  -6   0   3     3517.81     3058.23    205.39 o 
  -5   0   3      114.10       23.61      9.42 o 
  -4   0   3     1122.01      908.98     90.24 o 
  -3   0   3     2666.19     2461.76     70.88 o 
  -2   0   3     4689.09     4097.85     77.33 o 
  -1   0   3     5404.10     5045.34     82.97 o 
   0   0   3     3204.24     3766.45     48.69 o 
   1   0   3     3332.70     3376.45     58.51 o 
   2   0   3      687.68      750.46     25.96 o 
   3   0   3     7073.61     6996.70    140.66 o 
   4   0   3     2205.91     2251.85     61.80 o 
   5   0   3      227.85      248.82     32.22 o 
   6   0   3      389.56      411.32     31.67 o 
   7   0   3        3.72        6.60     18.98 o 
   8   0   3      541.09      535.83     33.20 o 
   9   0   3      878.81      925.06     77.61 o 
 -11   1   3      580.65      555.04     75.91 o 
 -10   1   3      277.91      395.42     62.25 o 
  -9   1   3      262.74      285.67     54.27 o 
  -8   1   3       67.64       88.10     20.04 o 
  -7   1   3      975.54      963.63     41.74 o 
  -6   1   3     3933.05     3909.73    178.20 o 
  -5   1   3     5511.78     5319.05    115.83 o 
  -4   1   3     3435.04     3414.82     61.39 o 
  -3   1   3     7021.66     7366.31    116.73 o 
  -2   1   3      495.02      405.31     16.94 o 
  -1   1   3     3221.18     3752.37     73.06 o 
   0   1   3     3731.10     3819.02     65.52 o 
   1   1   3     6186.90     5876.85     95.08 o 
   2   1   3     6595.51     6449.02    106.32 o 
   3   1   3      886.91      961.19     33.80 o 
   4   1   3      141.88       94.68     20.93 o 
   5   1   3      774.33      684.34     49.20 o 
   6   1   3     2027.98     2139.62     96.46 o 
   7   1   3     1654.14     1873.87     67.37 o 
   8   1   3      649.10      691.71     46.10 o 
   9   1   3       78.21      131.99     43.75 o 
 -11   2   3       23.36       14.95     41.89 o 
 -10   2   3      178.60      100.06     44.62 o 
  -9   2   3      372.08      281.21     52.56 o 
  -8   2   3     1952.57     1622.69     93.93 o 
  -7   2   3     3285.04     3188.28     70.36 o 
  -6   2   3      232.65      249.75     17.87 o 
  -5   2   3      189.53      363.52     36.03 o 
  -3   2   3     6493.51     6626.03     92.49 o 
  -2   2   3     4297.06     5064.57     71.78 o 
  -1   2   3     4326.35     5256.36     73.64 o 
   0   2   3       45.29       40.73      5.95 o 
   1   2   3     1487.95     1444.65     31.44 o 
   2   2   3     6345.97     6397.65    130.78 o 
   3   2   3     2233.17     2344.28     87.00 o 
   4   2   3     1878.02     2062.34     82.38 o 
   5   2   3     2769.18     3000.49    113.87 o 
   6   2   3      220.40      284.54     39.62 o 
   7   2   3       40.79       41.82     30.01 o 
   8   2   3      222.88      189.04     49.78 o 
   9   2   3      455.12      511.14     61.65 o 
 -11   3   3      499.63      634.16     80.87 o 
 -10   3   3      429.78      430.95     65.28 o 
  -9   3   3      260.75      252.26     53.21 o 
  -8   3   3       83.97       62.48     33.60 o 
  -7   3   3      544.69      690.06     28.84 o 
  -6   3   3     2763.14     2859.46     61.96 o 
  -5   3   3     2705.21     2541.38     54.10 o 
  -4   3   3     4380.44     4615.23     82.90 o 
  -3   3   3      679.01      630.12     31.02 o 
  -2   3   3     2812.25     2736.97     42.50 o 
  -1   3   3     5607.64     4991.78     70.21 o 
   0   3   3     9152.85     8238.04    110.49 o 
   1   3   3     5591.05     4913.11    101.90 o 
   2   3   3     2654.49     2393.72     58.79 o 
   3   3   3     2078.78     1960.86     53.98 o 
   4   3   3      176.64      229.13     20.33 o 
   5   3   3      438.43      533.72     31.34 o 
   6   3   3      785.17      828.79     60.25 o 
   7   3   3     1557.64     1516.69     86.66 o 
   8   3   3      267.43      314.74     49.65 o 
   9   3   3       71.74       23.56     59.24 o 
 -11   4   3       59.72       33.64     46.21 o 
 -10   4   3      100.62      141.64     50.48 o 
  -9   4   3     1964.53     2009.17    114.51 o 
  -8   4   3     1153.23     1149.81     80.26 o 
  -7   4   3     1702.37     1753.29     63.68 o 
  -6   4   3     1175.88     1399.44     38.58 o 
  -4   4   3     5989.00     6058.25    104.64 o 
  -3   4   3     6201.07     6152.88     86.44 o 
  -2   4   3     2770.05     2668.75     48.14 o 
  -1   4   3     4228.18     4218.00     61.28 o 
   0   4   3      387.48      319.40     10.91 o 
   1   4   3      284.74      284.87     17.10 o 
   2   4   3      308.98      316.85     21.32 o 
   3   4   3     5707.45     5546.30    119.87 o 
   4   4   3     4628.38     4683.52    107.89 o 
   5   4   3     1016.43     1023.11     42.72 o 
   6   4   3      356.14      476.29     32.96 o 
   7   4   3      156.39      173.81     41.51 o 
   8   4   3      353.53      386.83     54.34 o 
   9   4   3      278.33      305.43     55.10 o 
 -10   5   3     1159.72     1094.75     90.67 o 
  -9   5   3      406.47      468.49     63.69 o 
  -8   5   3      214.75      201.28     43.82 o 
  -7   5   3       33.65       61.66     64.11 o 
  -6   5   3     1956.40     1985.86     47.56 o 
  -5   5   3     4005.92     3737.89     85.53 o 
  -4   5   3     3163.76     3659.11     68.99 o 
  -3   5   3     4110.35     4682.82     67.97 o 
  -2   5   3     3461.80     3873.19     66.45 o 
  -1   5   3     1488.58     1237.10     24.20 o 
   0   5   3     1999.28     1956.49     39.26 o 
   1   5   3     1409.25     1331.68     39.01 o 
   2   5   3     4284.42     4207.09     93.44 o 
   3   5   3     1963.52     1835.22     55.91 o 
   4   5   3      293.48      254.26     21.90 o 
   5   5   3     1316.71     1443.53     80.00 o 
   6   5   3      834.57      884.38     65.54 o 
   7   5   3      422.08      356.59     49.84 o 
   8   5   3      630.70      766.31     72.32 o 
   9   5   3       52.76       44.88     38.26 o 
 -11   6   3        5.02       48.14     49.08 o 
 -10   6   3      101.90      162.19     51.28 o 
  -9   6   3      783.03      820.96     79.17 o 
  -8   6   3     1144.98     1230.49     84.77 o 
  -7   6   3      507.88      558.43     38.55 o 
  -6   6   3      928.36      953.91     70.25 o 
  -5   6   3      668.01      826.15     25.68 o 
  -4   6   3     1048.75     1298.30     57.95 o 
  -3   6   3     4150.50     4549.44    104.19 o 
  -2   6   3    10886.93    11462.89    154.00 o 
  -1   6   3     4999.36     5195.03     89.75 o 
   0   6   3     3411.13     3178.45     58.92 o 
   1   6   3       97.92      106.19      9.51 o 
   2   6   3     3270.04     2836.38     80.51 o 
   3   6   3     2318.88     2188.20     59.60 o 
   4   6   3     3388.16     3328.30     83.45 o 
   5   6   3     2072.05     2247.00     66.05 o 
   6   6   3      219.83      251.92     41.40 o 
   7   6   3      138.57      206.62     44.35 o 
   8   6   3      170.05      128.97     44.16 o 
   9   6   3      321.21      333.20     59.68 o 
 -10   7   3      695.59      681.92     78.94 o 
  -9   7   3      194.28      265.31     54.57 o 
  -8   7   3       38.93        4.43     29.29 o 
  -7   7   3      820.13      962.45     71.18 o 
  -6   7   3      780.86      857.13     42.87 o 
  -5   7   3     3215.61     3220.93     88.28 o 
  -4   7   3     3198.67     3232.96     91.03 o 
  -3   7   3      662.99      850.33    131.20 o 
  -2   7   3     2355.74     2224.06     38.72 o 
  -1   7   3      341.41      308.71     15.80 o 
   0   7   3     2325.12     2042.02     43.26 o 
   1   7   3     2510.59     2423.04     49.15 o 
   2   7   3     4341.45     4521.87    101.40 o 
   3   7   3     1048.37     1027.37     37.80 o 
   4   7   3       10.85       12.93     12.48 o 
   5   7   3      823.22     1002.45     64.90 o 
   6   7   3     1470.77     1578.26     87.95 o 
   7   7   3      838.84      896.30     71.98 o 
   8   7   3      906.40      932.52     77.84 o 
   9   7   3      114.17      140.24     49.99 o 
 -10   8   3      179.52      209.46     57.48 o 
  -9   8   3      323.80      319.54     58.43 o 
  -8   8   3     2180.07     2350.55    123.44 o 
  -7   8   3     1356.04     1314.35     83.59 o 
  -6   8   3      915.68      990.65     48.36 o 
  -4   8   3      625.48      711.04     35.78 o 
  -3   8   3     2123.69     2089.21     67.62 o 
  -2   8   3     6055.00     6036.42     88.29 o 
  -1   8   3     3057.92     2737.82     56.52 o 
   0   8   3      680.45      636.47     22.25 o 
   1   8   3      470.99      449.38     24.12 o 
   2   8   3      206.47      217.20     18.79 o 
   3   8   3     2428.84     2320.59     63.60 o 
   4   8   3     2625.81     2779.10    135.91 o 
   5   8   3      987.02     1066.02     71.37 o 
   6   8   3      240.41      309.02     47.45 o 
   7   8   3      190.89      131.46     42.01 o 
   8   8   3      105.06       74.06     38.30 o 
   9   8   3      356.84      412.03     66.64 o 
 -10   9   3      456.60      460.81     74.02 o 
  -9   9   3      277.83      198.41     51.28 o 
  -8   9   3       16.74      -21.46     30.99 o 
  -7   9   3      763.78      703.83     66.11 o 
  -6   9   3     1905.90     1812.33    106.77 o 
  -5   9   3     2409.84     2255.52     72.58 o 
  -4   9   3     1799.66     1679.26     57.70 o 
  -3   9   3      443.34      494.83     29.94 o 
  -2   9   3      439.98      478.91     22.09 o 
  -1   9   3      173.18      228.41     15.44 o 
   0   9   3     2694.99     3053.00     61.57 o 
   1   9   3     3142.36     3220.75     63.90 o 
   2   9   3      532.98      491.79     26.69 o 
   3   9   3      539.81      524.52     28.38 o 
   4   9   3      134.29      114.13     19.47 o 
   5   9   3      241.34      248.36     40.34 o 
   6   9   3      910.79      869.02     68.68 o 
   7   9   3      743.51      988.22     78.11 o 
   8   9   3      385.53      332.03     59.34 o 
   9   9   3      104.20      155.19     53.13 o 
 -10  10   3      159.49      154.55     54.61 o 
  -9  10   3      575.90      686.16     77.39 o 
  -8  10   3     1009.19     1089.90     85.41 o 
  -7  10   3     1679.81     1845.01    103.84 o 
  -6  10   3     1158.19     1268.01     56.31 o 
  -5  10   3      699.75      942.43     45.61 o 
  -4  10   3      117.79      101.46     27.28 o 
  -3  10   3     2395.12     2253.89     68.17 o 
  -2  10   3     2546.20     2601.56     58.73 o 
  -1  10   3     1052.11     1061.26     32.47 o 
   0  10   3     3229.24     3045.93     62.97 o 
   1  10   3      968.56      916.45     29.38 o 
   2  10   3     3332.25     3267.86     66.53 o 
   3  10   3     1002.22     1092.70     65.58 o 
   4  10   3      710.32      788.34     59.30 o 
   5  10   3      856.17      888.58     68.80 o 
   6  10   3      362.99      524.04     59.75 o 
   7  10   3       20.25      -34.13     29.97 o 
   8  10   3      167.71      212.52     54.15 o 
 -10  11   3      194.68      194.47     58.54 o 
  -9  11   3      321.79      236.21     57.94 o 
  -8  11   3       27.56       80.23     39.66 o 
  -7  11   3      716.14      929.45     76.06 o 
  -6  11   3     1310.30     1435.08     61.47 o 
  -5  11   3     1182.42     1276.46     54.64 o 
  -4  11   3     1553.24     1665.20     59.97 o 
  -3  11   3      546.59      487.33     55.76 o 
  -2  11   3     1080.54     1151.38     36.37 o 
  -1  11   3     1030.06     1082.90     49.13 o 
   0  11   3     1044.50     1042.71     32.67 o 
   1  11   3     8610.81     8306.13    142.59 o 
   2  11   3     1368.41     1401.46     38.34 o 
   3  11   3      271.66      244.23     43.44 o 
   4  11   3       52.02       46.74     28.53 o 
   5  11   3      400.26      411.88     51.69 o 
   6  11   3      817.38      906.74     76.10 o 
   7  11   3      811.44      801.62     75.69 o 
   8  11   3      386.46      453.39     67.81 o 
 -10  12   3       55.57       17.98     44.99 o 
  -9  12   3      230.64      217.59     56.35 o 
  -8  12   3     1372.33     1567.93    105.05 o 
  -7  12   3     1563.65     1653.15    102.48 o 
  -6  12   3      321.31      339.76     34.69 o 
  -5  12   3     1386.92     1540.39     62.10 o 
  -4  12   3     1027.77     1210.33     52.47 o 
  -3  12   3     1451.79     1273.51     41.30 o 
  -2  12   3     2400.06     2363.17     82.72 o 
  -1  12   3     2699.37     2585.20     60.24 o 
   0  12   3       36.82       45.59     11.64 o 
   1  12   3      206.12      273.45     18.53 o 
   2  12   3      225.93      211.35     17.91 o 
   3  12   3      839.87      899.29     63.39 o 
   4  12   3     1647.49     1668.78     91.31 o 
   5  12   3      951.90      998.89     74.47 o 
   6  12   3      126.51      129.53     42.04 o 
   7  12   3       60.10       59.53     41.55 o 
   8  12   3       58.89       44.09     44.54 o 
  -9  13   3      347.87      274.06     61.61 o 
  -8  13   3       50.90        8.82     35.42 o 
  -7  13   3      239.46      187.59     46.74 o 
  -6  13   3      434.18      390.46     53.43 o 
  -5  13   3     1854.94     1902.76     71.38 o 
  -4  13   3     1232.11     1420.48     57.93 o 
  -3  13   3      672.40      744.67     32.90 o 
  -2  13   3      873.68      890.77     34.26 o 
  -1  13   3      263.83      281.38     27.99 o 
   0  13   3     1727.09     1765.57     47.56 o 
   1  13   3     1263.38     1211.90     37.78 o 
   2  13   3      746.14      730.05     28.93 o 
   3  13   3      532.48      666.52     58.85 o 
   4  13   3      149.66      112.32     35.76 o 
   5  13   3      195.93       95.48     37.20 o 
   6  13   3      384.95      340.24     54.95 o 
   7  13   3      843.81      993.52     87.57 o 
   8  13   3      107.71       91.62     48.06 o 
  -9  14   3      468.13      301.49     65.92 o 
  -8  14   3      448.23      392.05     64.52 o 
  -7  14   3      394.22      452.94     62.36 o 
  -6  14   3      400.88      293.51     50.86 o 
  -5  14   3      190.13      239.91     30.87 o 
  -4  14   3      637.16      730.74     44.79 o 
  -3  14   3      909.49      852.44     36.27 o 
  -2  14   3     1104.57      973.93     36.92 o 
  -1  14   3     1612.06     1542.84     46.08 o 
   0  14   3     1129.70     1095.67     37.30 o 
   1  14   3       28.03        3.80     10.85 o 
   2  14   3     1110.28     1050.45     47.61 o 
   3  14   3      993.02     1026.71     72.62 o 
   4  14   3      946.99      882.56     71.33 o 
   5  14   3      440.52      296.19     51.73 o 
   6  14   3      145.38      216.53     49.99 o 
   7  14   3        9.05       23.31     37.54 o 
  -9  15   3      178.35      210.33     61.46 o 
  -8  15   3        3.20      -44.88     32.47 o 
  -7  15   3      186.16      166.62     47.00 o 
  -6  15   3      535.98      631.33     67.89 o 
  -5  15   3      663.55      688.36     47.01 o 
  -4  15   3      709.01      817.02    107.70 o 
  -3  15   3      427.41      357.33     26.26 o 
  -2  15   3      116.43      106.83     18.22 o 
  -1  15   3      833.53      802.54     33.54 o 
   0  15   3      633.03      652.38     29.61 o 
   1  15   3     1055.25     1081.15     37.71 o 
   2  15   3      822.11      866.18     44.64 o 
   3  15   3      424.56      372.60     52.56 o 
   4  15   3       18.15        8.55     30.54 o 
   5  15   3      320.10      337.10     55.93 o 
   6  15   3      495.88      509.02     66.56 o 
   7  15   3      197.40      157.27     50.71 o 
  -8  16   3      545.95      481.39     73.53 o 
  -7  16   3      357.14      350.76     61.72 o 
  -6  16   3      343.75      313.41     54.64 o 
  -5  16   3      138.78      153.15     40.95 o 
  -4  16   3      145.90      170.41     32.66 o 
  -3  16   3      831.61      714.92     35.74 o 
  -2  16   3     1481.79     1505.33     49.46 o 
  -1  16   3      339.31      403.28     35.67 o 
   0  16   3      199.49      200.12     20.42 o 
   1  16   3      276.21      235.78     28.37 o 
   2  16   3       83.72       45.07     18.30 o 
   3  16   3     1173.52     1072.95     80.38 o 
   4  16   3     1419.80     1304.92     91.47 o 
   5  16   3      405.84      377.21     58.77 o 
   6  16   3      116.70      170.52     51.24 o 
   7  16   3       16.87        9.12     39.09 o 
  -8  17   3       34.86      -29.90     39.05 o 
  -7  17   3      144.25      158.67     50.63 o 
  -6  17   3      287.79      342.40     57.22 o 
  -5  17   3     1115.28      991.28     80.15 o 
  -4  17   3     1209.47     1167.75     87.89 o 
  -3  17   3      393.93      408.09     30.17 o 
  -2  17   3       18.68       16.76     16.08 o 
  -1  17   3      557.53      560.10     31.90 o 
   0  17   3     1128.25     1135.42     59.69 o 
   1  17   3      557.43      564.35     39.96 o 
   2  17   3      564.36      565.77     57.01 o 
   3  17   3      233.45      236.06     50.71 o 
   4  17   3       28.14       79.77     40.15 o 
   5  17   3       99.82      230.31     54.99 o 
   6  17   3      200.17      241.13     58.50 o 
  -8  18   3      406.76      410.55     73.49 o 
  -7  18   3      624.12      528.47     72.01 o 
  -6  18   3      348.16      358.03     59.41 o 
  -5  18   3       92.62      154.17     43.56 o 
  -4  18   3       86.16      132.18     40.76 o 
  -3  18   3      399.72      491.79     79.84 o 
  -2  18   3      527.60      427.00     30.61 o 
  -1  18   3      580.51      516.72     67.47 o 
   0  18   3      217.63      247.98     23.86 o 
   1  18   3      237.81      238.33     30.31 o 
   2  18   3       94.63      115.65     25.68 o 
   3  18   3      584.78      667.20     71.79 o 
   4  18   3      366.89      355.04     59.75 o 
   5  18   3      278.99      354.05     62.02 o 
   6  18   3       98.71       85.03     47.08 o 
  -7  19   3      106.81       85.18     46.92 o 
  -6  19   3      260.49      236.36     54.91 o 
  -5  19   3      616.92      498.35     65.51 o 
  -4  19   3      659.21      665.73     70.12 o 
  -3  19   3      285.68      345.22     38.57 o 
  -2  19   3       16.89       26.76     17.22 o 
  -1  19   3      137.07      127.66     21.96 o 
   0  19   3      372.71      402.90     65.69 o 
   1  19   3      711.71      807.31    133.39 o 
   2  19   3      701.50      558.09     75.69 o 
   3  19   3       94.30      180.47     50.86 o 
   4  19   3        0.17        4.73     36.10 o 
   5  19   3      209.47      128.59     50.41 o 
  -6  20   3       78.12       75.53     44.99 o 
  -5  20   3       24.75       67.78     39.09 o 
  -4  20   3       52.12      115.31     44.20 o 
  -3  20   3      140.15      144.70     31.15 o 
  -2  20   3      429.52      467.94     43.30 o 
  -1  20   3      277.01      366.77     37.75 o 
   0  20   3      167.41      202.67     33.36 o 
   1  20   3       19.01       12.26     21.79 o 
   2  20   3      291.41      206.82     33.50 o 
   3  20   3      215.21      155.87     51.24 o 
   4  20   3      316.25      314.13     62.89 o 
   5  20   3      166.90      181.08     57.79 o 
  -6  21   3      297.68      283.40     62.25 o 
  -5  21   3      296.60      333.39     63.08 o 
  -4  21   3      186.21      101.00     43.82 o 
  -3  21   3      133.49      157.16     32.91 o 
  -2  21   3       28.58       -3.36     27.76 o 
  -1  21   3      181.84      260.56     36.30 o 
   0  21   3      516.05      430.54     43.16 o 
   1  21   3      617.96      560.02     47.39 o 
   2  21   3      289.37      280.63     36.18 o 
   3  21   3       21.25      -31.07     32.89 o 
   4  21   3       20.96       44.35     45.83 o 
  -5  22   3        4.18       55.97     42.23 o 
  -4  22   3       36.58       54.19     41.93 o 
  -3  22   3       71.69      122.59     33.28 o 
  -2  22   3      354.19      449.19     65.51 o 
  -1  22   3      345.38      291.93     38.57 o 
   0  22   3       58.36       35.75     26.94 o 
   1  22   3        8.56       27.66     24.88 o 
   2  22   3      133.07      103.33     49.48 o 
   3  22   3      219.77      301.68     62.74 o 
  -4  23   3      316.54      376.46     67.51 o 
  -3  23   3      161.12      151.84     42.76 o 
  -2  23   3       41.92       63.96     55.87 o 
  -1  23   3      169.79      136.22     38.47 o 
   0  23   3      266.94      296.06     41.20 o 
   1  23   3      230.61      314.39     57.18 o 
   2  23   3      285.21      301.81    127.19 o 
  -2  24   3      156.48      191.29     37.42 o 
  -1  24   3      214.26      292.21     43.74 o 
   0  24   3       65.03       86.93     71.71 o 
   1  24   3        5.58      -22.07     23.75 o 
  -1 -24   4       55.98       62.85     32.17 o 
  -4 -23   4        0.50       10.86     21.52 o 
  -3 -23   4      237.26      291.41     34.33 o 
  -2 -23   4      258.36      203.11     50.29 o 
  -1 -23   4      226.55      161.65     36.68 o 
   0 -23   4      172.86      202.76     37.03 o 
   1 -23   4        1.24      -13.13     22.34 o 
  -5 -22   4      196.59      179.61     31.44 o 
  -4 -22   4      263.00      238.30     31.75 o 
  -3 -22   4      100.87       91.13     24.29 o 
  -2 -22   4      114.70      132.91     25.48 o 
  -1 -22   4      122.36       88.52     22.76 o 
   0 -22   4      278.16      168.67     34.37 o 
   1 -22   4      341.73      335.71     32.96 o 
   2 -22   4      272.62      322.11     70.16 o 
   3 -22   4       32.48       -6.35     31.50 o 
  -6 -21   4      122.02      137.32     28.71 o 
  -5 -21   4       17.83       -4.79     19.26 o 
  -4 -21   4       40.50       60.46     22.98 o 
  -3 -21   4      101.18      121.41     24.77 o 
  -2 -21   4      316.75      356.16     28.92 o 
  -1 -21   4      669.21      810.87     42.76 o 
   0 -21   4      100.03      108.50     30.17 o 
   1 -21   4       60.02      100.73     27.28 o 
   2 -21   4      116.22       66.34     22.83 o 
   3 -21   4      303.17      212.29     37.70 o 
  -6 -20   4      659.19      609.60     43.65 o 
  -5 -20   4      383.58      394.53     36.24 o 
  -4 -20   4      334.03      320.86     32.13 o 
  -3 -20   4      198.81      185.90     33.54 o 
  -2 -20   4       55.37       46.99     16.69 o 
  -1 -20   4      181.23      209.38     21.50 o 
   0 -20   4      224.59      287.50     23.19 o 
   1 -20   4      313.10      251.80     42.05 o 
   2 -20   4      459.39      472.58     35.65 o 
   3 -20   4      127.52      149.33     32.83 o 
   4 -20   4       18.94      -18.87     22.42 o 
  -7 -19   4      345.18      373.57     38.49 o 
  -6 -19   4      243.90      223.39     29.94 o 
  -5 -19   4       51.38       49.29     33.53 o 
  -4 -19   4       73.33       75.96     24.90 o 
  -3 -19   4      384.63      476.53     50.01 o 
  -2 -19   4      590.07      627.98     31.71 o 
  -1 -19   4      471.48      434.27     26.67 o 
   0 -19   4       90.60       85.84     17.05 o 
   1 -19   4       75.24       43.49     15.78 o 
   2 -19   4       25.74       64.84     20.70 o 
   3 -19   4      173.23      150.93     34.78 o 
   4 -19   4      378.23      344.31     84.58 o 
   5 -19   4      167.24      182.12     43.84 o 
  -7 -18   4       54.39      104.79     25.70 o 
  -6 -18   4      188.07      220.36     31.64 o 
  -5 -18   4      341.67      302.59     30.70 o 
  -4 -18   4      601.88      602.97     41.86 o 
  -3 -18   4      131.33      103.21     19.11 o 
  -2 -18   4       44.89       53.90     15.94 o 
  -1 -18   4      227.37      223.19     17.81 o 
   0 -18   4      696.22      601.46     25.63 o 
   1 -18   4      712.13      748.10     35.19 o 
   2 -18   4      638.92      650.18     37.59 o 
   3 -18   4      161.54      157.27     25.25 o 
   4 -18   4        2.20        2.86     22.65 o 
   5 -18   4       17.32      -13.11     22.06 o 
  -8 -17   4      240.16      292.79     42.75 o 
  -7 -17   4      226.90      262.47     31.93 o 
  -6 -17   4      470.77      510.74     37.56 o 
  -5 -17   4      136.21       70.03     20.84 o 
  -4 -17   4       75.55       52.64     16.55 o 
  -3 -17   4      304.89      305.30     40.03 o 
  -2 -17   4     1693.03     1760.51     47.79 o 
  -1 -17   4      942.43      977.04     29.73 o 
   0 -17   4      392.23      382.78     20.68 o 
   1 -17   4      133.11       95.58     17.90 o 
   2 -17   4      200.63      157.19     18.69 o 
   3 -17   4      452.63      463.53     47.29 o 
   4 -17   4      658.34      662.63     50.61 o 
   5 -17   4      160.92      113.79     32.32 o 
   6 -17   4      135.88      113.02     32.74 o 
  -8 -16   4       39.69       -5.69     23.91 o 
  -7 -16   4      115.89       95.37     23.35 o 
  -6 -16   4      295.26      395.81     45.75 o 
  -5 -16   4     1332.20     1347.31     64.94 o 
  -4 -16   4      429.17      409.10     26.65 o 
  -3 -16   4     1067.56      943.46     35.08 o 
  -2 -16   4      144.54      184.69     20.81 o 
  -1 -16   4      431.04      455.61     23.20 o 
   0 -16   4      597.68      563.98     22.86 o 
   1 -16   4      518.07      506.29     22.37 o 
   2 -16   4      726.89      722.66     32.86 o 
   3 -16   4      296.86      312.54     28.51 o 
   4 -16   4       24.30       68.75     26.42 o 
   5 -16   4       61.71      104.68     29.26 o 
   6 -16   4       73.82       81.35     29.78 o 
  -9 -15   4      205.71      166.26     44.58 o 
  -8 -15   4      576.87      514.27     48.64 o 
  -7 -15   4      385.80      378.56     33.77 o 
  -6 -15   4      374.29      387.89     41.25 o 
  -5 -15   4       73.94       85.78     23.11 o 
  -4 -15   4      218.93      238.04     21.08 o 
  -3 -15   4     1541.84     1347.23     40.11 o 
  -2 -15   4     1695.74     1488.98     35.26 o 
  -1 -15   4      186.83      189.80     20.06 o 
   0 -15   4      284.46      258.52     18.80 o 
   1 -15   4       26.27       18.29      9.77 o 
   2 -15   4      107.52       84.80     15.22 o 
   3 -15   4      782.63      791.45     31.50 o 
   4 -15   4      962.78     1072.18     64.99 o 
   5 -15   4      646.50      775.47     77.80 o 
   6 -15   4      121.67      114.95     32.44 o 
   7 -15   4        4.34      -20.89     35.46 o 
  -9 -14   4      304.08      275.73     40.67 o 
  -8 -14   4       66.57       56.20     25.57 o 
  -7 -14   4      231.59      306.88     37.13 o 
  -6 -14   4      452.43      416.28     50.66 o 
  -5 -14   4      652.54      610.56     35.19 o 
  -4 -14   4      944.74     1042.42     35.74 o 
  -3 -14   4      367.70      430.74     36.06 o 
  -2 -14   4      206.72      214.00     17.69 o 
  -1 -14   4      174.10      138.46     15.05 o 
   0 -14   4      439.79      439.09     21.84 o 
   1 -14   4     1952.39     1826.84     42.78 o 
   2 -14   4      535.02      538.32     28.13 o 
   3 -14   4      396.86      403.70     35.07 o 
   4 -14   4      105.18      100.77     20.12 o 
   5 -14   4      309.19      257.83     35.39 o 
   6 -14   4      453.39      449.26     49.95 o 
   7 -14   4      313.97      303.80     65.09 o 
  -9 -13   4      309.32      365.39     44.11 o 
  -8 -13   4      640.54      676.88     51.03 o 
  -7 -13   4      778.49      760.80     58.64 o 
  -6 -13   4      459.38      453.15     32.46 o 
  -5 -13   4      305.98      306.64     22.21 o 
  -4 -13   4      313.01      310.65     21.33 o 
  -3 -13   4     1018.73      968.00     30.97 o 
  -2 -13   4      566.70      548.56     23.98 o 
  -1 -13   4     2384.16     2175.42     47.71 o 
   0 -13   4     1091.63     1057.46     31.14 o 
   1 -13   4       11.85       23.71     20.43 o 
   2 -13   4      306.80      299.27     29.42 o 
   3 -13   4      919.41      926.19     37.89 o 
   4 -13   4      676.36      731.60     29.67 o 
   5 -13   4      593.95      643.58     47.58 o 
   6 -13   4      310.39      322.31     39.40 o 
   7 -13   4       36.76        6.89     37.73 o 
 -10 -12   4      305.21      197.11     37.99 o 
  -9 -12   4      469.59      430.74     44.22 o 
  -8 -12   4      202.32      142.88     30.47 o 
  -7 -12   4      237.92      257.41     53.40 o 
  -6 -12   4      454.20      438.54     47.57 o 
  -5 -12   4      923.99     1001.33     37.30 o 
  -4 -12   4     1110.91     1116.54     34.71 o 
  -3 -12   4      648.26      683.12     28.10 o 
  -2 -12   4      515.99      515.75     22.70 o 
  -1 -12   4      417.49      428.22     20.57 o 
   0 -12   4     1780.89     1641.98     38.47 o 
   1 -12   4     2249.70     2123.75     44.79 o 
   2 -12   4      827.50      803.96     26.22 o 
   3 -12   4     1157.53     1139.55     38.10 o 
   4 -12   4       47.52       54.84     19.17 o 
   5 -12   4       35.38       -9.42     32.85 o 
   6 -12   4      515.46      516.47     70.84 o 
   7 -12   4      458.65      462.21     69.67 o 
 -10 -11   4       36.86       -1.13     23.49 o 
  -9 -11   4      305.56      233.40     56.50 o 
  -8 -11   4     1225.09     1238.72     77.29 o 
  -7 -11   4     2834.57     2676.81     91.65 o 
  -6 -11   4     1096.57     1146.74     55.09 o 
  -5 -11   4      247.96      238.97     19.69 o 
  -4 -11   4      180.06      186.43     16.65 o 
  -3 -11   4      553.74      546.31     19.41 o 
  -2 -11   4     2460.58     2250.66     47.35 o 
  -1 -11   4     2471.43     2459.29     49.29 o 
   0 -11   4      846.49      853.48     26.31 o 
   1 -11   4      193.61      245.78     19.56 o 
   2 -11   4      232.25      189.02     14.57 o 
   3 -11   4      125.03      168.25     17.50 o 
   4 -11   4      622.33      664.10     29.82 o 
   5 -11   4      650.64      639.70     33.16 o 
   6 -11   4      104.26      123.36     28.76 o 
   7 -11   4       20.52        4.88     35.99 o 
   8 -11   4       28.24       24.52     42.12 o 
 -10 -10   4      383.14      425.09     49.69 o 
  -9 -10   4      431.05      446.91     43.60 o 
  -8 -10   4       27.95       40.87     23.96 o 
  -7 -10   4       47.85      170.39     52.77 o 
  -6 -10   4      344.19      384.00     34.37 o 
  -5 -10   4     2187.96     2134.20     49.61 o 
  -4 -10   4     1081.46     1180.38     35.33 o 
  -3 -10   4      587.05      605.26     28.86 o 
  -2 -10   4      333.08      286.62     16.72 o 
  -1 -10   4      393.80      365.47     19.87 o 
   0 -10   4     1640.60     1718.54     37.62 o 
   1 -10   4     5912.17     5894.52     91.80 o 
   2 -10   4     1766.92     1686.91     41.44 o 
   3 -10   4      463.79      443.31     23.64 o 
   4 -10   4      114.61       88.72     15.47 o 
   5 -10   4      183.73      163.96     23.81 o 
   6 -10   4      608.15      717.30     75.50 o 
   7 -10   4      542.23      637.46     75.53 o 
   8 -10   4      326.73      311.71     62.82 o 
 -10  -9   4       46.26       22.89     23.48 o 
  -9  -9   4      470.94      452.53     42.91 o 
  -8  -9   4     1117.31     1391.79     91.88 o 
  -7  -9   4      828.26      857.15     47.95 o 
  -6  -9   4     1709.47     1774.21     66.47 o 
  -5  -9   4      217.92      250.93     18.31 o 
  -4  -9   4     1774.60     1558.98     32.05 o 
  -3  -9   4     1657.74     1376.09     29.44 o 
  -2  -9   4     2453.69     2130.79     38.45 o 
  -1  -9   4     2942.49     2588.30     48.64 o 
   0  -9   4     3366.76     3084.91     54.65 o 
   1  -9   4      158.60      222.75     15.03 o 
   2  -9   4      544.83      521.38     23.32 o 
   3  -9   4     1063.24     1072.92     34.14 o 
   4  -9   4      926.50      978.46     33.85 o 
   5  -9   4      499.70      538.14     28.40 o 
   6  -9   4      528.52      546.35     39.07 o 
   7  -9   4       28.44       88.74     39.81 o 
   8  -9   4       47.39       21.34     38.86 o 
 -10  -8   4      705.83      674.42     52.36 o 
  -9  -8   4      273.32      266.50     35.83 o 
  -8  -8   4      170.76      187.56     30.90 o 
  -7  -8   4      284.00      329.48     32.64 o 
  -6  -8   4      517.27      492.89     35.35 o 
  -5  -8   4     2307.59     2204.62     56.19 o 
  -4  -8   4     3539.50     3287.55     52.55 o 
  -3  -8   4      649.24      603.39     18.34 o 
  -2  -8   4       66.61       75.07      8.86 o 
  -1  -8   4      815.29      713.23     21.70 o 
   0  -8   4     3845.36     3509.66     58.93 o 
   1  -8   4     1097.88     1037.62     26.26 o 
   2  -8   4     2763.91     2617.24     48.11 o 
   3  -8   4     1635.62     1680.34     42.82 o 
   4  -8   4       57.19       75.44     14.28 o 
   5  -8   4      459.84      549.36     27.97 o 
   6  -8   4      775.85      777.63     57.60 o 
   7  -8   4      382.43      382.36     58.43 o 
   8  -8   4      368.80      524.88     71.30 o 
 -11  -7   4       74.53       33.00     37.92 o 
 -10  -7   4       85.67       64.18     36.86 o 
  -9  -7   4      456.55      374.49     52.18 o 
  -8  -7   4     3201.29     3277.65    141.76 o 
  -7  -7   4     1798.87     1713.93     91.77 o 
  -6  -7   4      998.94      960.91     69.33 o 
  -5  -7   4      318.34      335.20     16.21 o 
  -4  -7   4      518.23      560.79     32.49 o 
  -3  -7   4      388.08      337.56     14.05 o 
  -2  -7   4     3954.51     4276.24     61.60 o 
  -1  -7   4     3576.46     3737.77     72.17 o 
   0  -7   4     1475.51     1421.42     30.31 o 
   1  -7   4       29.27       23.21      7.49 o 
   2  -7   4      292.51      285.62     14.52 o 
   3  -7   4      973.03      952.09     30.11 o 
   4  -7   4     2557.16     2396.27     55.63 o 
   5  -7   4      994.50      972.40     41.76 o 
   6  -7   4      368.07      452.22     46.58 o 
   7  -7   4        3.61      -17.60     22.46 o 
   8  -7   4      179.33      208.21     52.83 o 
 -10  -6   4     1246.58     1217.36     85.90 o 
  -9  -6   4      646.32      797.68     68.49 o 
  -8  -6   4      259.14      285.64     42.95 o 
  -7  -6   4       35.01       99.49     29.06 o 
  -6  -6   4     1016.83     1099.40     66.00 o 
  -5  -6   4     2058.30     2030.23     46.28 o 
  -4  -6   4     3707.31     3507.34     59.64 o 
  -3  -6   4     1862.91     1627.79     30.75 o 
  -2  -6   4     1136.03     1160.59     27.28 o 
  -1  -6   4       31.06       29.76      6.48 o 
   0  -6   4     1495.54     1518.98     35.13 o 
   1  -6   4     3802.44     3686.92     67.86 o 
   2  -6   4     4715.23     4683.46     83.53 o 
   3  -6   4     1278.35     1286.98     41.96 o 
   4  -6   4      188.28      157.22     35.59 o 
   5  -6   4      122.55      137.36     20.78 o 
   6  -6   4      627.52      563.78     49.95 o 
   7  -6   4      462.03      439.87     38.45 o 
   8  -6   4      264.60      247.98     52.83 o 
 -10  -5   4      143.79      150.88     41.89 o 
  -9  -5   4      784.97      839.12     66.45 o 
  -8  -5   4      974.49     1108.26     73.23 o 
  -7  -5   4      772.86      724.34     56.39 o 
  -6  -5   4     1359.16     1374.50     66.07 o 
  -5  -5   4      808.71      891.16     27.80 o 
  -4  -5   4     1775.51     1814.89     38.36 o 
  -3  -5   4     3047.05     3018.89     51.76 o 
  -2  -5   4     2664.48     2614.81     45.80 o 
  -1  -5   4     3281.95     3154.68     51.76 o 
   0  -5   4     1285.95     1239.77     25.82 o 
   1  -5   4     1217.39     1006.57     22.92 o 
   2  -5   4     1924.86     1842.21     40.37 o 
   3  -5   4     1757.11     1485.49     37.38 o 
   4  -5   4     2210.29     2039.61     58.36 o 
   5  -5   4     2718.91     2559.59    102.44 o 
   6  -5   4      996.55     1255.43     71.22 o 
   7  -5   4       54.30       90.67     33.45 o 
   8  -5   4       35.73       77.77     41.44 o 
   9  -5   4      203.98      178.88     51.62 o 
 -10  -4   4     1201.88     1240.40     83.48 o 
  -9  -4   4     1364.33     1351.81     83.40 o 
  -8  -4   4      665.97      671.21     56.99 o 
  -7  -4   4       26.59      146.79     29.97 o 
  -6  -4   4     1049.31     1113.18     40.11 o 
  -5  -4   4     2900.24     2837.12     65.41 o 
  -4  -4   4     2786.76     2827.88     56.69 o 
  -3  -4   4     2470.19     2571.94     45.31 o 
  -2  -4   4     1021.28     1129.86     25.64 o 
  -1  -4   4     6141.50     5713.93     83.48 o 
   0  -4   4     3613.13     3524.38     54.34 o 
   1  -4   4      747.51      886.54     20.14 o 
   2  -4   4     2648.79     2657.99     51.61 o 
   3  -4   4     2261.16     2274.91     48.97 o 
   4  -4   4      569.52      490.02     42.88 o 
   5  -4   4      601.76      670.61     50.56 o 
   6  -4   4      221.11      166.52     60.25 o 
   7  -4   4      481.04      557.80     53.89 o 
   8  -4   4      210.76      169.38     31.22 o 
   9  -4   4      141.47      129.46     48.44 o 
 -11  -3   4        3.39       15.97     36.03 o 
  -9  -3   4     1005.98      928.05     68.15 o 
  -8  -3   4     1284.63     1340.84     77.46 o 
  -7  -3   4     2706.89     2661.50    191.79 o 
  -6  -3   4      674.51      737.45     32.80 o 
  -5  -3   4      357.85      402.47     22.32 o 
  -4  -3   4      254.90      273.13     15.57 o 
  -3  -3   4     3358.18     3106.83     72.84 o 
  -2  -3   4     7222.89     7560.93    123.63 o 
  -1  -3   4     2464.34     2563.68     47.13 o 
   0  -3   4     3010.43     2620.00     44.77 o 
   1  -3   4        4.45       19.63      4.80 o 
   2  -3   4      960.89      895.24     23.99 o 
   3  -3   4     1872.22     1687.51     72.73 o 
   4  -3   4     3446.42     3527.22    123.97 o 
   5  -3   4     1142.23     1189.96     44.53 o 
   6  -3   4      273.77      271.75     26.74 o 
   7  -3   4       87.59       46.58     31.94 o 
   8  -3   4      166.16      184.72     35.14 o 
  -9  -2   4      499.87      454.26     50.52 o 
  -8  -2   4      587.46      656.98     54.15 o 
  -7  -2   4      221.60      418.35     42.38 o 
  -6  -2   4     2933.84     2801.22     91.62 o 
  -5  -2   4     3232.48     2949.06     61.26 o 
  -4  -2   4     5251.82     4316.77    207.25 o 
  -3  -2   4     3294.17     2977.55     61.60 o 
  -2  -2   4     1480.23     1362.70     32.53 o 
  -1  -2   4        7.71       31.67      6.26 o 
   0  -2   4     7007.17     7190.76    101.92 o 
   1  -2   4    14632.10    13644.82    182.15 o 
   2  -2   4     5284.59     5245.88     87.63 o 
   3  -2   4      422.39      409.82     35.97 o 
   4  -2   4      385.16      343.59     23.29 o 
   5  -2   4        3.95        6.83     13.67 o 
   6  -2   4      239.39      233.80     25.89 o 
   7  -2   4      536.12      571.46     56.31 o 
   8  -2   4      280.27      344.33     37.06 o 
   9  -2   4       89.11       85.98     38.11 o 
 -11  -1   4       10.71       -6.24     38.94 o 
 -10  -1   4      153.91      103.05     45.30 o 
  -9  -1   4      693.96      716.96     57.94 o 
  -8  -1   4     1041.02     1209.67     69.55 o 
  -7  -1   4     2214.71     2407.48     69.25 o 
  -6  -1   4     2124.63     2125.59     61.31 o 
  -5  -1   4      433.98      517.86     54.64 o 
  -4  -1   4      201.17      213.16     33.36 o 
  -3  -1   4      922.00      767.89     23.10 o 
  -2  -1   4     1240.36     1088.11     27.78 o 
  -1  -1   4     6806.93     6557.53    100.04 o 
   0  -1   4     6091.70     5637.78     81.80 o 
   1  -1   4      806.64      822.32     35.36 o 
   2  -1   4      604.71      700.38     28.17 o 
   3  -1   4     4260.33     4218.51     93.14 o 
   4  -1   4     1572.20     1597.88     49.66 o 
   5  -1   4     2137.46     2174.57     65.14 o 
   6  -1   4      553.92      515.64     34.38 o 
   7  -1   4       34.49       27.66     29.06 o 
   8  -1   4      173.02      222.27     32.98 o 
   9  -1   4      396.93      419.52     59.15 o 
 -11   0   4      187.77      141.61     51.05 o 
 -10   0   4      794.12      844.27     82.61 o 
  -8   0   4      368.04      464.07     31.14 o 
  -7   0   4      193.82      261.49     32.66 o 
  -5   0   4     3724.92     3210.09     62.29 o 
  -4   0   4     1806.35     1718.69     43.60 o 
  -3   0   4      463.36      467.03     17.76 o 
  -2   0   4     1105.63     1148.88     28.43 o 
  -1   0   4     6687.16     6138.13    102.31 o 
   0   0   4     5323.15     5808.50     98.96 o 
   1   0   4     1049.61     1316.91     29.09 o 
   2   0   4     2789.80     2592.26     51.52 o 
   3   0   4     1272.83     1211.64     39.39 o 
   4   0   4       65.30       50.34     14.60 o 
   5   0   4       13.22        0.96     14.86 o 
   6   0   4      546.22      620.06     37.59 o 
   7   0   4      810.39     1053.38     74.44 o 
   8   0   4      755.44      802.26     71.37 o 
   9   0   4       70.18       20.78     35.65 o 
 -11   1   4       12.43       12.34     41.13 o 
 -10   1   4      146.22      133.47     45.90 o 
  -9   1   4      682.46      806.39     75.08 o 
  -8   1   4     1078.19     1168.87     50.77 o 
  -7   1   4     2206.00     2165.28    129.78 o 
  -6   1   4     2130.45     2103.46     60.72 o 
  -5   1   4      470.31      534.35     20.45 o 
  -4   1   4      162.20      187.58     12.36 o 
  -3   1   4      999.27      872.35     23.88 o 
  -2   1   4     1380.64     1229.61     29.51 o 
  -1   1   4     6975.78     6549.09    108.15 o 
   0   1   4     6357.83     5949.11     96.78 o 
   1   1   4      798.96      850.81     23.48 o 
   2   1   4      525.43      631.21     21.55 o 
   3   1   4     4064.94     4068.19     76.93 o 
   4   1   4     1526.81     1520.64     49.22 o 
   5   1   4     2138.23     2211.76     67.28 o 
   6   1   4      548.30      598.40     37.71 o 
   7   1   4       32.46       49.64     21.65 o 
   8   1   4      174.35      139.30     42.65 o 
   9   1   4      380.50      338.27     58.13 o 
 -11   2   4     1105.78     1022.66     96.91 o 
 -10   2   4     1042.55     1043.24     87.19 o 
  -9   2   4      497.87      543.19     64.75 o 
  -8   2   4      622.53      741.36     49.29 o 
  -7   2   4      212.67      389.82     46.55 o 
  -6   2   4     2872.82     2654.32     59.82 o 
  -5   2   4     3112.41     2780.42     48.84 o 
  -4   2   4     5129.05     4497.43     68.90 o 
  -3   2   4     3231.43     3015.03     48.80 o 
  -2   2   4     1440.13     1297.35     27.46 o 
  -1   2   4       10.19       31.05      5.66 o 
   0   2   4     7332.22     7622.64    121.56 o 
   1   2   4    14483.68    13336.21    205.33 o 
   2   2   4     5411.60     5340.32     92.72 o 
   3   2   4      488.39      442.48     21.50 o 
   4   2   4      397.67      348.27     21.15 o 
   5   2   4       11.91       12.73     12.53 o 
   6   2   4      223.02      250.56     22.68 o 
   7   2   4      504.84      583.34     43.40 o 
   8   2   4      283.37      291.99     50.25 o 
   9   2   4      107.81      109.44     45.56 o 
 -11   3   4        7.18       20.17     44.99 o 
 -10   3   4       64.78       43.10     42.61 o 
  -9   3   4     1003.72      963.36     84.69 o 
  -8   3   4     1296.78     1335.32    121.40 o 
  -7   3   4     2664.05     2725.04     63.34 o 
  -6   3   4      710.56      767.26     28.78 o 
  -5   3   4      373.20      553.23     56.81 o 
  -4   3   4      218.35      209.59     12.40 o 
  -3   3   4     3360.64     3206.98     51.14 o 
  -2   3   4     7313.62     7744.51    107.67 o 
  -1   3   4     2316.44     2505.84     40.34 o 
   0   3   4     2726.01     2390.88     38.00 o 
   1   3   4        5.25       20.84      7.17 o 
   2   3   4      919.99      841.83     26.40 o 
   3   3   4     1913.22     1735.46     42.68 o 
   4   3   4     3396.95     3338.18     85.31 o 
   5   3   4     1130.17     1165.17     47.75 o 
   6   3   4      272.90      253.09     22.69 o 
   7   3   4       84.66       85.24     24.70 o 
   8   3   4      180.16      201.89     47.45 o 
   9   3   4      105.00       92.56     42.31 o 
 -11   4   4      507.05      445.41     73.26 o 
 -10   4   4     1175.29     1124.34     94.72 o 
  -9   4   4     1333.06     1303.67     92.90 o 
  -8   4   4      629.16      598.79     41.25 o 
  -7   4   4       27.32       71.94     19.90 o 
  -6   4   4     1042.25     1163.85     35.19 o 
  -5   4   4     3068.65     3095.12     64.16 o 
  -4   4   4     2644.95     2717.03     45.77 o 
  -3   4   4     2435.03     2545.49     42.76 o 
  -2   4   4      963.39     1057.46     26.41 o 
  -1   4   4     6226.59     6027.48     85.45 o 
   0   4   4     3529.15     3553.58     53.85 o 
   1   4   4      822.54      946.49     26.70 o 
   2   4   4     2723.21     2667.80     76.46 o 
   3   4   4     2197.42     2206.00     66.55 o 
   4   4   4      560.59      518.91     49.20 o 
   5   4   4      633.48      682.35     36.97 o 
   6   4   4      188.53      197.69     25.84 o 
   7   4   4      509.08      590.15     59.72 o 
   8   4   4      218.93      149.82     44.16 o 
   9   4   4      150.27      129.35     48.51 o 
 -11   5   4      155.24       88.25     49.80 o 
 -10   5   4      148.21       89.61     45.03 o 
  -9   5   4      860.25      947.24     85.64 o 
  -8   5   4      984.94     1074.19     52.60 o 
  -7   5   4      772.04      827.35     44.24 o 
  -6   5   4     1308.14     1491.58     40.71 o 
  -5   5   4      801.11      957.72     29.85 o 
  -4   5   4     1677.68     1768.05     33.02 o 
  -3   5   4     3031.90     3042.21     49.27 o 
  -2   5   4     2554.02     2644.69     50.61 o 
  -1   5   4     3325.20     3245.62     51.38 o 
   0   5   4     1291.44     1254.51     25.43 o 
   1   5   4     1250.20     1082.40     35.99 o 
   2   5   4     1899.03     1718.54     50.16 o 
   3   5   4     1744.58     1473.19     47.99 o 
   4   5   4     2285.98     2251.47    124.29 o 
   5   5   4     2799.47     2858.87     80.52 o 
   6   5   4      969.99     1050.92     71.33 o 
   7   5   4       53.59       95.59     35.72 o 
   9   5   4      197.57      177.44     53.66 o 
 -10   6   4     1226.52     1243.39     97.90 o 
  -9   6   4      671.80      692.74     73.64 o 
  -8   6   4      277.55      306.82     34.10 o 
  -7   6   4       48.56       58.74     25.43 o 
  -6   6   4     1131.17     1223.91     91.24 o 
  -5   6   4     2040.61     2020.24     47.45 o 
  -4   6   4     3905.42     3811.07     59.20 o 
  -3   6   4     1818.26     1694.19     36.46 o 
  -2   6   4     1141.81     1197.74     29.15 o 
  -1   6   4       21.51       28.85      6.25 o 
   0   6   4     1365.88     1323.36     27.46 o 
   1   6   4     3719.64     3609.00     84.83 o 
   2   6   4     4530.20     4667.79    105.53 o 
   3   6   4     1231.75     1270.53     44.60 o 
   4   6   4      189.81      212.07     22.65 o 
   5   6   4      146.57      161.94     22.59 o 
   6   6   4      625.45      684.72     60.40 o 
   7   6   4      475.78      422.81     55.29 o 
 -11   7   4       68.65      105.81     50.67 o 
 -10   7   4       80.92       97.90     46.39 o 
  -9   7   4      435.91      467.20     66.15 o 
  -8   7   4     3055.08     3178.64    100.69 o 
  -7   7   4     1851.92     1793.50     67.66 o 
  -6   7   4      941.68      944.20     45.54 o 
  -5   7   4      283.26      320.39     27.02 o 
  -4   7   4      552.80      600.09     32.62 o 
  -3   7   4      389.51      334.61     32.47 o 
  -2   7   4     3868.07     4273.13     66.53 o 
  -1   7   4     3833.68     4038.75     63.22 o 
   0   7   4     1441.94     1453.37     35.07 o 
   1   7   4       36.12       29.26     12.19 o 
   2   7   4      241.85      208.75     22.48 o 
   3   7   4      961.85      968.76     39.17 o 
   4   7   4     2498.11     2455.64     70.23 o 
   5   7   4      993.44     1089.22     70.46 o 
   6   7   4      395.58      456.83     53.24 o 
   7   7   4        4.26        1.82     32.17 o 
 -10   8   4      714.44      786.22     86.74 o 
  -9   8   4      277.24      298.09     56.42 o 
  -8   8   4      183.23      207.19     31.29 o 
  -7   8   4      253.15      324.59     33.06 o 
  -6   8   4      528.85      623.64     38.79 o 
  -5   8   4     2156.83     2161.81     70.92 o 
  -4   8   4     3449.92     3262.66     87.74 o 
  -3   8   4      601.08      549.29     36.09 o 
  -2   8   4       76.75       95.35      9.02 o 
  -1   8   4      820.47      762.80     21.42 o 
   0   8   4     3958.43     3721.81     71.00 o 
   1   8   4     1154.11     1098.09     30.84 o 
   2   8   4     2923.75     2683.76     71.59 o 
   3   8   4     1533.11     1632.91     52.77 o 
   4   8   4       53.76       49.23     16.28 o 
   5   8   4      424.03      534.45     52.41 o 
   6   8   4      734.70      719.31     63.16 o 
   7   8   4      389.71      409.53     55.17 o 
 -10   9   4       47.82       54.83     42.65 o 
  -9   9   4      447.53      405.03     62.33 o 
  -8   9   4     1102.03     1318.89     91.35 o 
  -7   9   4      790.94      916.89     49.93 o 
  -6   9   4     1649.31     1673.76     64.06 o 
  -5   9   4      195.03      272.08     26.96 o 
  -4   9   4     1785.04     1559.01     55.22 o 
  -3   9   4     1636.41     1444.97     48.83 o 
  -2   9   4     2600.48     2336.43     43.26 o 
  -1   9   4     2987.75     2645.55     56.99 o 
   0   9   4     3398.88     3167.62     64.20 o 
   1   9   4      171.21      210.58     18.18 o 
   2   9   4      554.84      532.99     30.44 o 
   3   9   4     1081.83     1115.31     69.71 o 
   4   9   4      876.37      989.54     72.75 o 
   5   9   4      475.94      612.06     58.16 o 
   6   9   4      499.31      496.46     57.22 o 
   7   9   4       28.69       76.18     37.39 o 
   8   9   4       50.38      122.80     46.66 o 
 -10  10   4      400.12      377.82     70.20 o 
  -9  10   4      441.63      441.85     65.51 o 
  -8  10   4       19.14       41.63     36.75 o 
  -7  10   4       48.24      191.84    116.44 o 
  -6  10   4      389.20      430.53     85.66 o 
  -5  10   4     2244.05     2303.68     93.11 o 
  -4  10   4     1105.84     1083.21     46.35 o 
  -3  10   4      577.59      633.54     29.49 o 
  -2  10   4      306.55      242.77     13.48 o 
  -1  10   4      403.57      388.69     20.86 o 
   0  10   4     1698.26     1838.86     45.13 o 
   1  10   4     5776.57     5731.19    103.85 o 
   2  10   4     1735.11     1669.02     55.23 o 
   3  10   4      429.99      397.92     27.74 o 
   4  10   4      111.61      113.38     31.41 o 
   5  10   4      186.78      219.41     41.78 o 
   6  10   4      642.72      808.28     72.35 o 
   7  10   4      516.49      629.17     68.23 o 
   8  10   4      334.18      345.65     62.44 o 
 -10  11   4       45.28       57.37     47.95 o 
  -9  11   4      317.59      141.49     51.01 o 
  -8  11   4     1243.90     1399.76     98.73 o 
  -7  11   4     2789.89     2710.91     92.47 o 
  -6  11   4     1189.93     1223.27     56.73 o 
  -5  11   4      254.30      267.40     28.88 o 
  -4  11   4      195.89      193.48     24.47 o 
  -3  11   4      518.31      422.24     24.22 o 
  -2  11   4     2395.21     2202.49     43.27 o 
  -1  11   4     2300.16     2304.89     54.87 o 
   0  11   4      843.41      871.00     30.44 o 
   1  11   4      183.41      244.90     33.17 o 
   2  11   4      234.62      251.19     23.55 o 
   3  11   4      122.50      150.50     20.57 o 
   4  11   4      677.70      686.73     59.64 o 
   5  11   4      628.16      604.19     60.51 o 
   6  11   4      114.33      118.75     41.40 o 
   7  11   4       22.06       53.43     39.24 o 
   8  11   4       38.65       54.46     44.88 o 
 -10  12   4      290.23      327.72     67.32 o 
  -9  12   4      430.53      466.41     70.05 o 
  -8  12   4      201.30      144.67     46.24 o 
  -7  12   4      252.23      378.61     52.45 o 
  -6  12   4      473.93      422.02     37.33 o 
  -5  12   4      878.74      944.96     48.90 o 
  -4  12   4     1066.21     1056.76     48.55 o 
  -3  12   4      660.83      745.45     31.66 o 
  -2  12   4      523.76      526.93     33.80 o 
  -1  12   4      453.11      491.60     40.80 o 
   0  12   4     1821.27     1805.42     77.85 o 
   1  12   4     2238.88     2128.65     52.16 o 
   2  12   4      813.67      787.72     42.57 o 
   3  12   4     1197.69     1114.08     71.41 o 
   4  12   4       45.46      101.19     34.47 o 
   5  12   4       46.12       25.01     30.84 o 
   6  12   4      538.05      459.79     61.83 o 
   7  12   4      456.71      445.75     62.78 o 
  -9  13   4      309.86      446.47     71.14 o 
  -8  13   4      654.07      635.49     71.75 o 
  -7  13   4      746.47      815.43     54.58 o 
  -6  13   4      408.80      473.82     40.39 o 
  -5  13   4      319.26      381.35     35.07 o 
  -4  13   4      285.89      287.57     29.33 o 
  -3  13   4      972.25      872.88     35.75 o 
  -2  13   4      486.34      467.52     26.35 o 
  -1  13   4     2339.31     2064.32     80.61 o 
   0  13   4     1108.79     1054.99     35.86 o 
   1  13   4       16.02        5.79     10.27 o 
   2  13   4      299.01      318.92     21.35 o 
   3  13   4      945.36     1053.27     73.26 o 
   4  13   4      690.31      773.50     68.61 o 
   5  13   4      589.91      435.83     58.13 o 
   6  13   4      296.48      373.20     59.45 o 
   7  13   4       34.52      -24.67     32.73 o 
  -9  14   4      312.50      329.38     65.13 o 
  -8  14   4       59.78       77.73     43.97 o 
  -7  14   4      218.06      176.76     46.66 o 
  -6  14   4      379.90      323.77     35.76 o 
  -5  14   4      697.55      651.79    125.11 o 
  -4  14   4      971.81      979.39     49.85 o 
  -3  14   4      346.17      406.31     27.15 o 
  -2  14   4      185.93      166.73     19.51 o 
  -1  14   4      179.62      163.57     18.03 o 
   0  14   4      434.33      463.64     25.56 o 
   1  14   4     2040.72     1924.02     51.35 o 
   2  14   4      505.67      507.06     34.75 o 
   3  14   4      413.82      362.19     49.31 o 
   4  14   4      114.83       98.62     40.30 o 
   5  14   4      309.14      244.65     48.97 o 
   6  14   4      444.02      369.87     59.90 o 
   7  14   4      316.29      232.09     53.74 o 
  -9  15   4      198.16      218.35     59.15 o 
  -8  15   4      551.63      707.96     79.47 o 
  -7  15   4      388.78      431.03     61.30 o 
  -6  15   4      366.38      377.38     39.42 o 
  -5  15   4       81.11      107.22     31.73 o 
  -4  15   4      231.82      224.98     46.68 o 
  -3  15   4     1597.35     1406.92     48.23 o 
  -2  15   4     1669.09     1547.68     48.78 o 
  -1  15   4      244.85      270.59     22.48 o 
   0  15   4      283.99      262.65     21.53 o 
   1  15   4       27.22       20.27     12.48 o 
   2  15   4       90.64       85.20     22.67 o 
   3  15   4      733.97      847.97     73.49 o 
   4  15   4      904.35      778.08     71.60 o 
   5  15   4      635.82      681.73     71.83 o 
   6  15   4      106.03      119.77     45.11 o 
   7  15   4        3.44      -52.39     34.93 o 
  -8  16   4       43.38       26.83     40.61 o 
  -7  16   4      125.85      149.48     45.90 o 
  -6  16   4      277.71      302.29     37.71 o 
  -5  16   4     1308.69     1368.08    102.57 o 
  -4  16   4      447.65      472.45     39.65 o 
  -3  16   4     1077.41     1004.01     42.16 o 
  -2  16   4      136.43      137.29     23.82 o 
  -1  16   4      434.27      424.36     39.53 o 
   0  16   4      636.61      623.57     31.33 o 
   1  16   4      510.62      459.61     27.52 o 
   2  16   4      726.76      706.31     42.85 o 
   3  16   4      303.08      352.58     53.89 o 
   4  16   4       23.79       51.92     35.87 o 
   5  16   4       67.80       95.29     43.18 o 
   6  16   4       79.99       15.82     38.56 o 
  -8  17   4      251.58      290.18     62.10 o 
  -7  17   4      216.52      291.61     57.03 o 
  -6  17   4      458.10      419.22     60.09 o 
  -5  17   4      121.38       64.24     25.03 o 
  -4  17   4       80.91       37.76     23.41 o 
  -3  17   4      326.69      363.13     29.76 o 
  -2  17   4     1678.12     1826.08     57.60 o 
  -1  17   4      908.67      934.50     39.48 o 
   0  17   4      384.48      415.52     28.13 o 
   1  17   4      120.80      127.81     24.85 o 
   2  17   4      217.00      176.52     28.09 o 
   3  17   4      460.70      559.69     66.87 o 
   4  17   4      664.34      688.73     72.58 o 
   5  17   4      162.01      152.73     50.25 o 
   6  17   4      136.72       87.19     47.15 o 
  -7  18   4       48.34       87.95     43.52 o 
  -6  18   4      194.82      187.96     49.08 o 
  -5  18   4      365.19      371.35     78.16 o 
  -4  18   4      610.88      566.84     74.13 o 
  -3  18   4      129.25      110.41     42.53 o 
  -2  18   4       41.11       42.05     23.44 o 
  -1  18   4      200.23      203.56     23.80 o 
   0  18   4      657.62      580.29     54.51 o 
   1  18   4      762.18      771.27     47.52 o 
   2  18   4      623.08      672.54    120.81 o 
   3  18   4      147.40      228.04     51.47 o 
   4  18   4        2.12       -2.88     32.89 o 
   5  18   4       17.09      -17.41     34.74 o 
  -7  19   4      333.95      298.35     62.18 o 
  -6  19   4      244.43      203.06     52.15 o 
  -5  19   4       54.00       80.42     40.23 o 
  -4  19   4       71.73       72.85     26.44 o 
  -3  19   4      345.06      381.05     31.91 o 
  -2  19   4      583.71      548.19     34.98 o 
  -1  19   4      479.75      491.05     68.00 o 
   0  19   4      112.14      131.28     72.96 o 
   1  19   4       75.63       98.75     27.78 o 
   2  19   4       25.82       33.56     22.05 o 
   3  19   4      164.39      118.90     44.88 o 
   4  19   4      378.08      291.50     59.53 o 
   5  19   4      180.63      146.07     51.50 o 
  -6  20   4      648.02      569.11     74.02 o 
  -5  20   4      380.74      316.06     57.48 o 
  -4  20   4      308.69      293.70     72.39 o 
  -3  20   4      198.42      205.91     27.09 o 
  -2  20   4       64.51       80.63     21.65 o 
  -1  20   4      190.29      220.93     25.91 o 
   0  20   4      238.15      315.21     39.53 o 
   1  20   4      303.94      305.72     36.01 o 
   2  20   4      469.09      513.68     44.08 o 
   3  20   4      145.71      236.44     56.80 o 
   4  20   4       15.96      -18.24     36.86 o 
  -6  21   4      112.64      105.13     50.52 o 
  -5  21   4       13.77      -48.36     33.19 o 
  -4  21   4       44.83       93.43     41.78 o 
  -3  21   4       98.08      136.42     26.49 o 
  -2  21   4      334.37      326.93     31.32 o 
  -1  21   4      659.34      661.74     55.76 o 
   0  21   4      100.57      150.98     31.39 o 
   1  21   4       61.83       88.04     34.51 o 
   2  21   4      110.02       81.26     35.21 o 
   3  21   4      300.62      183.54     53.58 o 
  -5  22   4      197.99      176.46     53.28 o 
  -4  22   4      255.31      268.76     60.25 o 
  -3  22   4       81.89       67.87     29.45 o 
  -2  22   4      109.23       75.24     29.07 o 
  -1  22   4      131.58       92.37     30.17 o 
   0  22   4      284.20      313.84     45.81 o 
   1  22   4      354.68      316.53     39.64 o 
   2  22   4      278.36      322.95     63.20 o 
   3  22   4       32.12      -18.88     39.02 o 
  -4  23   4        0.57       34.13     42.50 o 
  -3  23   4      235.76      186.54     37.51 o 
  -2  23   4      276.11      276.00     41.83 o 
  -1  23   4      224.17      158.08     36.07 o 
   0  23   4      165.83      220.27     51.50 o 
   1  23   4        0.52      -18.15     23.56 o 
  -1  24   4       56.26       14.53     34.97 o 
  -3 -23   5      329.09      331.87     36.09 o 
  -2 -23   5      104.97       96.48     25.15 o 
  -1 -23   5       45.66       80.61     48.00 o 
   0 -23   5      103.30      114.81     50.60 o 
  -4 -22   5       10.51       -1.06     20.94 o 
  -3 -22   5      263.97      298.05     28.18 o 
  -2 -22   5      222.94      189.60     24.46 o 
  -1 -22   5      354.03      394.63     40.24 o 
   0 -22   5      167.15      166.09     54.30 o 
   1 -22   5       61.85       72.03     29.08 o 
   2 -22   5       18.50       40.34     28.39 o 
  -5 -21   5      449.75      409.17     37.58 o 
  -4 -21   5      185.45      148.59     27.08 o 
  -3 -21   5       90.05       77.68     19.60 o 
  -2 -21   5       47.13       14.60     16.75 o 
  -1 -21   5        2.05        6.70     16.96 o 
   0 -21   5      190.38      189.73     25.97 o 
   1 -21   5      311.73      270.35     38.05 o 
   2 -21   5      444.43      612.04     52.67 o 
   3 -21   5      135.74      180.50     36.31 o 
  -6 -20   5      321.25      231.82     52.69 o 
  -5 -20   5       87.49       47.62     25.58 o 
  -4 -20   5       71.96      100.44     24.44 o 
  -3 -20   5       98.60      129.96     21.64 o 
  -2 -20   5      448.93      443.64     33.53 o 
  -1 -20   5      337.34      326.66     25.43 o 
   0 -20   5      352.05      293.31     24.19 o 
   1 -20   5        2.46      -28.76     21.23 o 
   2 -20   5       45.94       47.39     26.28 o 
   3 -20   5      215.63      149.00     35.55 o 
  -7 -19   5       44.96       51.67     23.57 o 
  -6 -19   5      189.98      207.13     29.55 o 
  -5 -19   5      161.72      185.95     27.69 o 
  -4 -19   5      667.68      654.74     34.73 o 
  -3 -19   5      365.41      337.56     26.07 o 
  -2 -19   5       32.44       22.67     14.96 o 
  -1 -19   5       64.70       52.84     15.93 o 
   0 -19   5      232.32      246.73     22.28 o 
   1 -19   5      514.55      468.87     32.19 o 
   2 -19   5      327.95      330.48     39.59 o 
   3 -19   5      263.54      260.69     39.02 o 
   4 -19   5       85.54       79.02     30.81 o 
  -7 -18   5      621.37      594.26     43.47 o 
  -6 -18   5      174.30      112.48     25.39 o 
  -5 -18   5      215.27      202.97     28.02 o 
  -4 -18   5       55.57       52.46     17.63 o 
  -3 -18   5      384.10      379.30     26.78 o 
  -2 -18   5      640.73      660.04     46.08 o 
  -1 -18   5      597.49      612.02     26.29 o 
   0 -18   5      667.42      777.31     28.90 o 
   1 -18   5      225.58      221.10     21.52 o 
   2 -18   5       68.81       52.69     25.04 o 
   3 -18   5      104.20       67.89     27.02 o 
   4 -18   5      256.47      265.23     38.99 o 
   5 -18   5      187.32      236.38     40.22 o 
  -8 -17   5       27.71       31.58     27.32 o 
  -7 -17   5        5.49       -0.77     18.91 o 
  -6 -17   5      219.10      228.45     29.66 o 
  -5 -17   5      506.39      472.34     30.20 o 
  -4 -17   5      930.17      880.73     45.42 o 
  -3 -17   5      517.08      475.82     27.84 o 
  -2 -17   5      137.32      106.17     17.58 o 
  -1 -17   5       41.07       46.22     13.10 o 
   0 -17   5      101.42       86.65     14.31 o 
   1 -17   5      560.21      549.08     28.43 o 
   2 -17   5      717.80      743.74     37.90 o 
   3 -17   5      290.55      313.83     38.12 o 
   4 -17   5       39.78       23.82     24.39 o 
   5 -17   5        3.51       29.44     25.70 o 
  -8 -16   5      280.18      287.65     42.02 o 
  -7 -16   5      314.02      331.14     41.22 o 
  -6 -16   5      330.44      325.37     31.35 o 
  -5 -16   5      227.03      209.82     22.81 o 
  -4 -16   5      276.88      314.14     24.71 o 
  -3 -16   5      264.99      235.65     21.39 o 
  -2 -16   5     1400.35     1334.47     40.63 o 
  -1 -16   5     1430.66     1401.48     40.79 o 
   0 -16   5       17.01      -17.21     12.55 o 
   1 -16   5      511.52      509.94     25.64 o 
   2 -16   5      117.05       70.51     40.96 o 
   3 -16   5      399.42      389.61     80.70 o 
   4 -16   5      745.87      674.05     50.93 o 
   5 -16   5      234.51      243.91     37.78 o 
   6 -16   5       97.51      112.80     31.32 o 
  -9 -15   5      296.50      325.76     44.70 o 
  -8 -15   5       65.83       66.07     29.07 o 
  -7 -15   5       44.62       80.46     36.22 o 
  -6 -15   5      387.76      398.20     32.73 o 
  -5 -15   5      687.88      798.61     42.88 o 
  -4 -15   5     1056.71     1116.92     38.36 o 
  -3 -15   5     1242.46     1240.81     38.75 o 
  -2 -15   5      356.45      356.90     22.73 o 
  -1 -15   5      397.37      386.14     27.96 o 
   0 -15   5      951.39      877.42     30.92 o 
   1 -15   5      555.34      518.51     24.84 o 
   2 -15   5      418.97      437.01     34.97 o 
   3 -15   5      366.17      366.44     33.45 o 
   4 -15   5      146.83      202.70     32.97 o 
   5 -15   5       57.08       65.18     25.47 o 
   6 -15   5      206.50      183.43     36.36 o 
  -9 -14   5      347.55      327.72     43.12 o 
  -8 -14   5      524.58      500.06     47.59 o 
  -7 -14   5      857.70      849.18     55.98 o 
  -6 -14   5      527.32      474.19     34.26 o 
  -5 -14   5       88.50       92.19     17.07 o 
  -4 -14   5       14.64       -7.61     11.66 o 
  -3 -14   5     1082.98     1054.03     43.79 o 
  -2 -14   5      543.98      514.66     25.28 o 
  -1 -14   5      678.12      600.03     28.86 o 
   0 -14   5     1374.76     1390.48     37.88 o 
   1 -14   5      327.44      299.34     30.39 o 
   2 -14   5       95.45       63.79     26.85 o 
   3 -14   5      360.96      308.36     43.08 o 
   4 -14   5      396.75      512.92     59.41 o 
   5 -14   5      602.76      713.24     51.45 o 
   6 -14   5      204.90      262.58     39.04 o 
  -9 -13   5      496.50      470.77    107.59 o 
  -8 -13   5      170.05      149.67     30.75 o 
  -7 -13   5       37.76       45.13     23.39 o 
  -6 -13   5      187.61      176.92     40.35 o 
  -5 -13   5     1376.60     1289.58     40.45 o 
  -4 -13   5      602.14      603.11     28.14 o 
  -3 -13   5      834.32      874.50     47.50 o 
  -2 -13   5       90.48      143.32     16.67 o 
  -1 -13   5      135.15      111.79     16.45 o 
   0 -13   5      482.95      451.74     22.28 o 
   1 -13   5     1309.96     1213.91     34.23 o 
   2 -13   5     1026.81     1001.29     30.90 o 
   3 -13   5      624.34      623.98     38.94 o 
   4 -13   5       84.79      129.05     24.53 o 
   5 -13   5       23.98       31.71     21.68 o 
   6 -13   5      120.70       45.81     66.66 o 
   7 -13   5      366.28      396.06     71.94 o 
 -10 -12   5       38.51       56.61     29.03 o 
  -9 -12   5      209.14      254.28     40.96 o 
  -8 -12   5      738.58      695.54     50.96 o 
  -7 -12   5      771.23      672.62     48.65 o 
  -6 -12   5      954.14      986.87     41.50 o 
  -5 -12   5      176.23      153.30     17.83 o 
  -4 -12   5        1.50        1.37     10.64 o 
  -3 -12   5      606.77      599.78     22.43 o 
  -2 -12   5     1264.82     1262.22     31.03 o 
  -1 -12   5     1524.43     1391.34     36.31 o 
   0 -12   5     1332.32     1252.70     34.08 o 
   1 -12   5       86.78       79.81     12.60 o 
   2 -12   5      340.75      372.84     26.35 o 
   3 -12   5      524.84      569.06     36.02 o 
   4 -12   5      555.05      623.84     51.43 o 
   5 -12   5      472.37      476.10     55.14 o 
   6 -12   5      262.86      319.13     61.49 o 
   7 -12   5        0.77       62.18     45.22 o 
 -10 -11   5      159.77      107.77     30.73 o 
  -9 -11   5      256.43      300.99     39.79 o 
  -8 -11   5      458.97      485.61     44.16 o 
  -7 -11   5       69.92       61.70     28.02 o 
  -6 -11   5      238.81      238.35     24.20 o 
  -5 -11   5     1868.41     1849.08     47.44 o 
  -4 -11   5      986.11      998.69     27.25 o 
  -3 -11   5      575.26      613.84     21.35 o 
  -2 -11   5      254.50      302.12     16.22 o 
  -1 -11   5      317.48      332.33     18.59 o 
   0 -11   5     1591.86     1604.70     56.30 o 
   1 -11   5     2441.20     2419.72     49.04 o 
   2 -11   5      644.65      659.26     23.92 o 
   3 -11   5      708.61      749.41     38.84 o 
   4 -11   5      172.78      164.40     24.18 o 
   5 -11   5      134.35      154.91     25.34 o 
   6 -11   5      164.64      257.67     57.10 o 
   7 -11   5      183.20       93.81     49.73 o 
 -10 -10   5       29.14       -4.13     24.10 o 
  -9 -10   5      218.97      211.78     35.71 o 
  -8 -10   5     1139.28     1177.24     61.14 o 
  -7 -10   5      324.54      323.52     36.69 o 
  -6 -10   5     1464.21     1445.08     49.01 o 
  -5 -10   5      447.63      436.87     29.32 o 
  -4 -10   5      453.00      467.51     25.72 o 
  -3 -10   5      693.54      727.47     22.39 o 
  -2 -10   5     1712.66     1559.58     51.71 o 
  -1 -10   5     2708.44     2476.09     49.35 o 
   0 -10   5     3510.43     3404.42     61.07 o 
   1 -10   5      322.83      342.83     17.81 o 
   2 -10   5      651.47      638.37     23.25 o 
   3 -10   5       43.02       51.66     17.60 o 
   4 -10   5      415.34      389.01     36.88 o 
   5 -10   5      461.40      494.10     58.67 o 
   7 -10   5       23.87       65.51     43.90 o 
 -10  -9   5      472.24      481.68     87.09 o 
  -9  -9   5      644.18      666.58     50.46 o 
  -8  -9   5       84.64       71.95     34.93 o 
  -7  -9   5      258.12      204.50     29.96 o 
  -6  -9   5      496.55      544.31     31.11 o 
  -5  -9   5     1667.71     1565.70     47.17 o 
  -4  -9   5     2538.73     2625.70     46.84 o 
  -3  -9   5     1021.65     1043.45     26.16 o 
  -2  -9   5       44.85       20.63      8.51 o 
  -1  -9   5      267.41      302.11     16.54 o 
   0  -9   5     1502.66     1376.31     32.77 o 
   1  -9   5     3432.06     3242.32     57.76 o 
   2  -9   5     2344.73     2158.90     44.11 o 
   3  -9   5      340.08      345.29     32.01 o 
   4  -9   5       60.45       45.99     18.10 o 
   5  -9   5       34.97       55.40     28.27 o 
   6  -9   5      274.39      254.04     41.17 o 
   7  -9   5      251.39      244.08     56.76 o 
 -10  -8   5       21.94       37.58     27.87 o 
  -9  -8   5      173.64      198.54     32.77 o 
  -8  -8   5      909.46      907.50     51.47 o 
  -7  -8   5     2329.03     2138.45     77.17 o 
  -6  -8   5      383.56      362.99     32.02 o 
  -5  -8   5      811.26      837.11     32.83 o 
  -4  -8   5      313.90      331.69     24.01 o 
  -3  -8   5      870.93      737.57     21.40 o 
  -2  -8   5     4303.01     3912.37     66.94 o 
  -1  -8   5     4698.90     4633.87     67.60 o 
   0  -8   5      747.96      808.95     23.28 o 
   1  -8   5      296.87      277.78     16.85 o 
   2  -8   5        5.15        3.93      6.43 o 
   3  -8   5       66.08       21.44     14.44 o 
   5  -8   5      896.89      862.39     61.19 o 
   6  -8   5      253.15      269.93     41.40 o 
   7  -8   5        5.95        1.44     33.11 o 
   8  -8   5      114.78      166.58     55.78 o 
 -11  -7   5      297.77      256.80     54.95 o 
 -10  -7   5      669.71      720.22     71.94 o 
  -9  -7   5      537.77      500.39     59.94 o 
  -8  -7   5      260.19      291.88     47.91 o 
  -7  -7   5      602.62      626.54     41.55 o 
  -6  -7   5      776.20      802.40     39.42 o 
  -5  -7   5     1162.19     1213.12     33.71 o 
  -4  -7   5     2002.92     1952.22     41.29 o 
  -3  -7   5     1387.44     1269.60     28.07 o 
  -2  -7   5      320.08      234.36     12.59 o 
  -1  -7   5      170.18      137.50     10.34 o 
   0  -7   5     1029.37      931.86     29.06 o 
   1  -7   5     1749.53     1498.74     48.08 o 
   2  -7   5     1283.63     1220.21     31.22 o 
   3  -7   5     1728.09     1675.50     42.70 o 
   4  -7   5      282.65      353.64     28.70 o 
   5  -7   5      199.37      242.38     38.64 o 
   6  -7   5      342.51      258.58     42.08 o 
   7  -7   5      411.78      351.59     48.10 o 
   8  -7   5      233.20      247.87     58.43 o 
 -11  -6   5      310.36      229.78     51.81 o 
 -10  -6   5       80.46       78.03     38.71 o 
  -9  -6   5      439.37      587.88     62.10 o 
  -8  -6   5      731.00      776.41     65.92 o 
  -7  -6   5      845.57      778.04     60.28 o 
  -6  -6   5      380.93      341.24     20.45 o 
  -5  -6   5      460.73      453.63     19.92 o 
  -4  -6   5      214.50      174.48     13.35 o 
  -3  -6   5     1556.08     1349.07     37.21 o 
  -2  -6   5     2261.26     2288.79     39.02 o 
  -1  -6   5      959.69     1085.11     31.88 o 
   0  -6   5     1274.18     1165.06     26.31 o 
   1  -6   5      700.66      734.93     20.41 o 
   2  -6   5       57.02       68.84     12.36 o 
   3  -6   5      714.50      695.18     25.65 o 
   4  -6   5     1447.47     1454.17     75.00 o 
   5  -6   5      993.74      942.62     63.76 o 
   6  -6   5      310.79      348.57     45.90 o 
   7  -6   5       21.59       44.01     31.03 o 
   8  -6   5       68.31       42.19     39.47 o 
 -10  -5   5     1086.71      969.11     78.60 o 
  -9  -5   5      716.98      704.32     65.35 o 
  -8  -5   5      274.90      283.06     43.48 o 
  -7  -5   5      275.74      230.31     37.31 o 
  -6  -5   5      340.29      320.80     19.75 o 
  -5  -5   5     1048.80     1007.21     31.64 o 
  -4  -5   5     4004.32     3751.92     64.01 o 
  -3  -5   5     3073.18     3064.30     63.12 o 
  -2  -5   5     1373.52     1108.78     53.66 o 
  -1  -5   5      614.53      613.39     16.79 o 
   0  -5   5      212.25      208.68      9.90 o 
   1  -5   5      594.10      458.31     14.87 o 
   2  -5   5     3498.82     3454.34     64.95 o 
   3  -5   5      968.26     1000.99     39.21 o 
   4  -5   5      114.48      130.52     30.69 o 
   5  -5   5      101.91      128.40     33.15 o 
   6  -5   5      462.41      563.40     55.10 o 
   7  -5   5      221.77      292.18     45.98 o 
   8  -5   5      289.19      271.10     56.88 o 
 -10  -4   5       65.23       51.13     34.85 o 
  -9  -4   5      340.49      280.34     45.60 o 
  -8  -4   5     1143.45     1060.12     71.67 o 
  -7  -4   5     1232.20     1084.96     43.31 o 
  -6  -4   5     1946.87     1992.60     48.47 o 
  -5  -4   5      261.96      239.13     16.78 o 
  -4  -4   5       69.65       70.81     11.75 o 
  -3  -4   5     2662.90     2593.88     47.52 o 
  -2  -4   5    10585.68    10517.20    170.50 o 
  -1  -4   5     6821.60     6532.06     97.24 o 
   0  -4   5     2552.19     2442.43     45.05 o 
   1  -4   5      555.14      540.25     21.26 o 
   2  -4   5       18.20       23.03     12.05 o 
   3  -4   5     1440.92     1388.61     42.96 o 
   4  -4   5      317.80      322.27     38.83 o 
   5  -4   5      554.56      413.32     46.28 o 
   6  -4   5      421.18      421.11     48.78 o 
   7  -4   5        0.23      -25.35     28.04 o 
   8  -4   5       12.30       28.02     56.63 o 
 -11  -3   5      442.08      473.94     70.61 o 
 -10  -3   5      694.66      686.05     65.66 o 
  -9  -3   5      628.67      651.99     60.36 o 
  -8  -3   5      371.79      319.47     44.31 o 
  -7  -3   5       40.04       59.90     16.68 o 
  -6  -3   5     1211.68     1113.52     34.13 o 
  -5  -3   5     3328.84     3070.67     63.07 o 
  -4  -3   5     2593.90     2554.31     66.83 o 
  -3  -3   5     3433.80     3288.31     55.87 o 
  -2  -3   5     2343.76     2166.62     40.92 o 
  -1  -3   5      401.94      471.75     17.12 o 
   0  -3   5      715.36      814.75     22.08 o 
   1  -3   5     1920.97     2047.82     40.03 o 
   2  -3   5     1407.55     1411.53     26.92 o 
   3  -3   5      833.14      876.90     32.98 o 
   4  -3   5      448.21      532.75     48.59 o 
   5  -3   5       83.83       47.68     26.91 o 
   6  -3   5      514.56      506.29     54.42 o 
   7  -3   5      560.85      558.06     60.93 o 
   8  -3   5      370.45      385.50     54.64 o 
 -11  -2   5      371.21      420.70     68.72 o 
  -9  -2   5      119.46      160.15     37.09 o 
  -8  -2   5      811.58      869.74     42.09 o 
  -7  -2   5     1903.71     1847.38     59.78 o 
  -6  -2   5      591.91      595.77     24.57 o 
  -5  -2   5      409.91      366.01     27.70 o 
  -4  -2   5     1505.92     1235.60     39.74 o 
  -3  -2   5     6142.25     5815.89    101.21 o 
  -2  -2   5     1238.26     1193.55     27.21 o 
  -1  -2   5     2687.77     2701.41     46.79 o 
   0  -2   5     2838.90     2506.83     44.24 o 
   1  -2   5      167.34      197.42     12.91 o 
   2  -2   5      860.22      718.99     22.88 o 
   3  -2   5     1486.81     1417.51     43.75 o 
   4  -2   5     1328.83     1335.46     46.28 o 
   5  -2   5      793.80      892.44     63.31 o 
   6  -2   5       74.01       71.67     31.45 o 
   7  -2   5       33.20       50.37     35.27 o 
   8  -2   5       62.89       84.35     37.65 o 
 -11  -1   5      462.00      383.84     65.66 o 
 -10  -1   5      691.83      769.79     79.47 o 
  -9  -1   5      862.17     1040.21     69.29 o 
  -8  -1   5      211.06      223.43     24.65 o 
  -7  -1   5       74.27       85.30     17.57 o 
  -6  -1   5      546.58      513.17     28.02 o 
  -5  -1   5     2167.61     2040.14     46.60 o 
  -4  -1   5     2974.62     2681.83     55.28 o 
  -3  -1   5     2026.41     1813.42     41.72 o 
  -2  -1   5      637.87      495.64     27.99 o 
  -1  -1   5      357.22      418.81     14.98 o 
   0  -1   5      992.86      993.15     22.76 o 
   1  -1   5     2684.28     2693.45     82.00 o 
   2  -1   5     2765.15     2734.84     89.80 o 
   3  -1   5     1076.75     1075.54     32.19 o 
   4  -1   5      560.45      550.32     30.46 o 
   5  -1   5      212.15      191.26     35.12 o 
   6  -1   5      239.10      181.64     39.70 o 
   7  -1   5      893.87      954.88     71.83 o 
   8  -1   5      254.36      342.17     54.11 o 
 -11   0   5       37.62        8.21     40.76 o 
 -10   0   5       43.01       82.61     44.28 o 
  -9   0   5      133.63      271.41     52.83 o 
  -8   0   5      466.09      591.52     35.23 o 
  -7   0   5     2162.96     2390.59     98.73 o 
  -6   0   5     2997.53     3160.56     64.85 o 
  -5   0   5     1318.89     1232.31     33.69 o 
  -4   0   5      188.27      176.36     13.62 o 
  -3   0   5      104.57      126.70     12.32 o 
  -2   0   5     2946.53     2678.24     54.62 o 
  -1   0   5     9020.02     8027.39    113.52 o 
   0   0   5     3290.63     3203.12     77.93 o 
   1   0   5     3213.98     3022.20     56.29 o 
   2   0   5       51.15       47.68      9.23 o 
   3   0   5      453.34      318.35     18.48 o 
   4   0   5      260.90      314.56     21.18 o 
   5   0   5      217.51      185.70     26.57 o 
   6   0   5      199.05      178.63     41.83 o 
   7   0   5      126.83      155.90     28.98 o 
   8   0   5       93.70       86.05     39.13 o 
 -11   1   5      431.95      449.57     70.61 o 
 -10   1   5      685.32      610.44     72.24 o 
  -9   1   5      853.53      797.57     75.23 o 
  -8   1   5      211.91      182.37     21.45 o 
  -7   1   5       74.34       60.66     24.33 o 
  -6   1   5      571.06      520.29     22.97 o 
  -5   1   5     1868.91     1761.87     41.50 o 
  -4   1   5     2876.38     2609.69     53.51 o 
  -3   1   5     1927.60     1733.78     40.21 o 
  -2   1   5      586.57      464.14     19.86 o 
  -1   1   5      387.34      437.48     23.20 o 
   0   1   5     1019.83     1005.74     36.64 o 
   1   1   5     2773.33     2880.01     55.04 o 
   2   1   5     2695.67     2708.91     55.38 o 
   3   1   5     1095.69     1095.44     33.34 o 
   4   1   5      570.90      577.36     26.58 o 
   5   1   5      233.85      192.80     26.46 o 
   6   1   5      257.77      280.72     32.02 o 
   7   1   5      893.10      897.22     52.27 o 
   8   1   5      248.93      225.77     51.01 o 
 -11   2   5      372.01      450.82     72.51 o 
 -10   2   5       76.94      104.26     44.01 o 
  -9   2   5      116.46      145.43     28.68 o 
  -8   2   5      742.18      803.77     34.61 o 
  -7   2   5     1931.80     1966.35     94.78 o 
  -6   2   5      568.74      579.53     21.18 o 
  -5   2   5      475.98      425.55     17.43 o 
  -4   2   5     1468.46     1216.11     28.05 o 
  -3   2   5     6334.01     6046.59     89.23 o 
  -2   2   5     1193.51     1108.55     25.15 o 
  -1   2   5     2861.97     2958.94     48.44 o 
   0   2   5     2918.34     2641.70     61.38 o 
   1   2   5      194.22      196.19     13.31 o 
   2   2   5      870.93      726.94     24.89 o 
   3   2   5     1384.01     1336.57     37.81 o 
   4   2   5     1307.34     1359.59     77.71 o 
   5   2   5      706.88      822.36     34.47 o 
   6   2   5       53.10       42.26     21.78 o 
   7   2   5       26.98        7.38     34.21 o 
   8   2   5       60.74       71.14     41.10 o 
 -11   3   5      451.88      434.66     72.35 o 
 -10   3   5      709.10      743.79     81.82 o 
  -9   3   5      559.24      539.04     52.32 o 
  -8   3   5      340.97      309.07     32.55 o 
  -7   3   5       35.72       48.40     13.44 o 
  -6   3   5     1174.02     1068.08     35.18 o 
  -5   3   5     3351.58     3240.83     55.77 o 
  -4   3   5     2945.29     2911.31     50.35 o 
  -3   3   5     3258.55     3184.94     52.96 o 
  -2   3   5     2365.10     2187.15     39.69 o 
  -1   3   5      421.33      477.10     18.07 o 
   0   3   5      683.28      728.16     22.78 o 
   1   3   5     1785.82     1871.05     41.99 o 
   2   3   5     1492.51     1438.16     38.83 o 
   3   3   5      900.64      980.56     39.24 o 
   4   3   5      463.03      501.74     25.83 o 
   5   3   5       89.27       80.58     16.46 o 
   6   3   5      502.24      500.37     38.66 o 
   7   3   5      585.49      532.03     60.43 o 
   8   3   5      394.98      405.56     59.37 o 
 -11   4   5      127.28       72.20     48.21 o 
 -10   4   5       62.42       97.29     46.21 o 
  -9   4   5      405.96      454.78     41.17 o 
  -8   4   5     1293.58     1185.69     55.83 o 
  -7   4   5     1335.83     1265.17     40.34 o 
  -6   4   5     2004.25     1986.24     52.08 o 
  -5   4   5      291.22      269.47     13.95 o 
  -4   4   5       80.12       70.19     11.63 o 
  -3   4   5     2576.89     2551.00     45.04 o 
  -2   4   5    10644.44    10651.04    167.83 o 
  -1   4   5     6892.60     6771.92    100.25 o 
   0   4   5     2392.01     2299.90     48.22 o 
   1   4   5      551.64      495.81     20.81 o 
   2   4   5       20.93       33.11     10.31 o 
   3   4   5     1497.80     1482.17     41.33 o 
   4   4   5      329.24      312.05     21.89 o 
   5   4   5      579.90      478.75     27.63 o 
   6   4   5      400.51      409.58     36.88 o 
   7   4   5        0.11       70.61     37.01 o 
   8   4   5       12.41      -12.98     35.91 o 
 -11   5   5      826.29      766.76     89.31 o 
 -10   5   5     1066.50      898.76     86.96 o 
  -9   5   5      724.56      790.42     51.90 o 
  -8   5   5      267.61      258.30     32.57 o 
  -7   5   5      287.70      285.18     29.56 o 
  -6   5   5      371.46      365.53     21.42 o 
  -5   5   5     1010.31     1004.02     25.11 o 
  -4   5   5     3859.85     3633.00     59.46 o 
  -3   5   5     3008.37     3070.56     51.80 o 
  -2   5   5     1336.18     1135.07     29.79 o 
  -1   5   5      649.41      659.88     18.38 o 
   0   5   5      204.18      213.38     12.74 o 
   1   5   5      722.69      604.31     22.97 o 
   2   5   5     3537.11     3632.20     72.23 o 
   3   5   5      961.39     1042.26     39.90 o 
   4   5   5      135.14      128.83     17.37 o 
   5   5   5      111.11      129.51     19.19 o 
   6   5   5      506.35      623.27     62.25 o 
   7   5   5      253.58      238.18     48.97 o 
   8   5   5      294.63      247.94     54.46 o 
 -11   6   5      312.69      300.43     66.34 o 
 -10   6   5       84.76      109.86     46.55 o 
  -9   6   5      421.11      543.67     45.44 o 
  -8   6   5      675.46      721.87     46.45 o 
  -7   6   5      959.45      931.93     48.54 o 
  -6   6   5      377.31      382.73     21.90 o 
  -5   6   5      435.54      483.41     16.81 o 
  -4   6   5      204.73      176.31     11.14 o 
  -3   6   5     1548.30     1395.66     34.40 o 
  -2   6   5     2234.79     2381.32     49.38 o 
  -1   6   5      975.32     1077.84     27.63 o 
   0   6   5     1366.97     1349.37     28.15 o 
   1   6   5      683.58      685.08     25.16 o 
   2   6   5       72.50       94.86     13.62 o 
   3   6   5      762.39      769.78     35.79 o 
   4   6   5     1373.55     1404.33     51.84 o 
   5   6   5     1032.23     1125.23     82.48 o 
   6   6   5      327.29      255.36     46.39 o 
   7   6   5       26.67       79.85     39.51 o 
   8   6   5       64.89       89.84     44.31 o 
 -11   7   5      312.44      182.48     56.76 o 
 -10   7   5      686.83      711.93     81.93 o 
  -9   7   5      519.72      604.58     64.84 o 
  -8   7   5      260.18      269.80     50.43 o 
  -7   7   5      608.45      641.83     42.92 o 
  -6   7   5      742.72      784.13     77.33 o 
  -5   7   5     1157.86     1171.57     53.47 o 
  -4   7   5     1938.80     1882.00     41.75 o 
  -3   7   5     1543.24     1514.34     36.59 o 
  -2   7   5      299.70      254.57     13.36 o 
  -1   7   5      183.05      130.19     10.22 o 
   0   7   5      980.62      945.93     23.79 o 
   1   7   5     1712.33     1503.41     39.95 o 
   2   7   5     1392.59     1232.52     44.53 o 
   3   7   5     1747.96     1734.84     70.58 o 
   4   7   5      274.86      333.17     27.80 o 
   5   7   5      181.30      169.38     35.12 o 
   6   7   5      315.92      341.60     47.87 o 
   7   7   5      444.99      518.14     63.58 o 
   8   7   5      243.96      268.87     56.01 o 
 -10   8   5       19.95       62.52     45.18 o 
  -9   8   5      156.79      232.31     36.26 o 
  -8   8   5      879.88      918.30     52.08 o 
  -7   8   5     2344.09     2227.96     79.48 o 
  -6   8   5      420.43      409.05     34.53 o 
  -5   8   5      747.38      787.56     41.20 o 
  -4   8   5      317.59      297.17     14.78 o 
  -3   8   5      918.50      861.56     26.80 o 
  -2   8   5     4483.95     4279.36     68.99 o 
  -1   8   5     4882.81     4804.50     75.24 o 
   0   8   5      745.26      807.91     23.09 o 
   1   8   5      330.58      316.53     24.24 o 
   2   8   5        2.99       -4.12     36.03 o 
   3   8   5      112.53      116.52     19.11 o 
   4   8   5     1013.59     1043.81     72.85 o 
   5   8   5      825.64      951.10     67.21 o 
   6   8   5      244.46      259.75     45.37 o 
   8   8   5      115.78      111.29     43.86 o 
 -10   9   5      487.47      421.07     68.57 o 
  -9   9   5      641.39      733.43     77.50 o 
  -8   9   5      100.27       52.43     44.86 o 
  -7   9   5      249.57      237.87     31.91 o 
  -6   9   5      541.80      536.85     39.01 o 
  -5   9   5     1603.69     1649.94     60.83 o 
  -4   9   5     2512.50     2640.83     77.59 o 
  -3   9   5      946.64     1070.05     30.12 o 
  -2   9   5       36.27       49.43      9.12 o 
  -1   9   5      245.40      246.30     17.00 o 
   0   9   5     1511.34     1443.55     38.76 o 
   1   9   5     3406.12     3527.88     70.37 o 
   2   9   5     2411.67     2253.96     66.91 o 
   3   9   5      323.55      310.09     33.60 o 
   4   9   5       71.70       72.81     28.68 o 
   5   9   5       29.55       71.03     32.43 o 
   6   9   5      293.49      353.22     50.67 o 
 -10  10   5       31.30       -8.55     38.90 o 
  -9  10   5      202.97      200.07     51.24 o 
  -8  10   5     1148.89     1250.31     63.27 o 
  -7  10   5      331.94      389.39     81.02 o 
  -6  10   5     1486.05     1405.25     60.82 o 
  -5  10   5      467.45      451.86     34.93 o 
  -4  10   5      449.42      483.96     33.67 o 
  -3  10   5      723.92      765.81     32.29 o 
  -2  10   5     1744.50     1755.00     37.50 o 
  -1  10   5     2699.90     2510.95     47.81 o 
   0  10   5     3470.53     3418.61     70.26 o 
   1  10   5      319.94      335.82     19.52 o 
   2  10   5      686.45      668.50     36.30 o 
   3  10   5       41.97       35.00     16.15 o 
   4  10   5      416.98      510.42     52.26 o 
   5  10   5      459.01      569.64     58.58 o 
   6  10   5      138.38      178.84     41.93 o 
 -10  11   5      166.68      184.03     59.37 o 
  -9  11   5      269.80      284.42     57.33 o 
  -8  11   5      443.64      468.92     72.79 o 
  -7  11   5       70.60       61.76     24.75 o 
  -6  11   5      299.13      294.72     32.51 o 
  -5  11   5     1823.42     1783.12     67.10 o 
  -4  11   5      982.72      966.15     46.21 o 
  -3  11   5      587.35      585.15     33.88 o 
  -2  11   5      267.09      351.33     20.26 o 
  -1  11   5      328.61      346.83     17.53 o 
   0  11   5     1656.21     1660.67     44.40 o 
   1  11   5     2451.41     2476.62     57.02 o 
   2  11   5      672.81      725.77     37.79 o 
   3  11   5      692.50      716.99     38.72 o 
   4  11   5      177.15      199.92     39.73 o 
   5  11   5      142.02      155.00     40.34 o 
   6  11   5      166.56      156.93     42.57 o 
 -10  12   5       41.73        5.53     42.91 o 
  -9  12   5      240.63      313.37     61.38 o 
  -8  12   5      784.68      837.84     55.55 o 
  -7  12   5      826.05      692.67    108.80 o 
  -6  12   5      955.64      975.08     64.03 o 
  -5  12   5      207.21      213.13     28.68 o 
  -4  12   5        1.80       -0.40     15.87 o 
  -3  12   5      586.32      614.45     32.46 o 
  -2  12   5     1194.96     1280.46     32.47 o 
  -1  12   5     1466.97     1392.53     41.83 o 
   0  12   5     1307.01     1243.70     38.62 o 
   1  12   5       69.66       82.84     14.15 o 
   2  12   5      354.94      316.70     39.30 o 
   3  12   5      521.53      598.55     55.74 o 
   4  12   5      607.57      576.87     57.52 o 
   5  12   5      515.08      551.74     59.79 o 
   6  12   5      253.79      285.98     52.83 o 
  -9  13   5      496.68      380.43     64.52 o 
  -8  13   5      157.98       81.19     36.20 o 
  -7  13   5       36.72       25.46     45.43 o 
  -6  13   5      163.64      194.29     31.00 o 
  -5  13   5     1401.16     1261.78     57.25 o 
  -4  13   5      634.14      604.62     86.81 o 
  -3  13   5      800.66      797.44     35.15 o 
  -2  13   5       88.15      133.55     13.34 o 
  -1  13   5      119.98       93.02     15.21 o 
   0  13   5      479.81      435.71     24.76 o 
   1  13   5     1314.39     1217.29     39.23 o 
   2  13   5     1032.36      955.74     44.44 o 
   3  13   5      682.13      696.95     62.48 o 
   4  13   5       96.15      159.62     40.42 o 
   5  13   5       24.61       25.85     33.53 o 
   6  13   5      130.06      133.36     46.85 o 
  -9  14   5      352.03      335.10     67.09 o 
  -8  14   5      511.30      528.10     48.42 o 
  -7  14   5      790.36      754.86     87.76 o 
  -6  14   5      528.71      521.99     43.22 o 
  -5  14   5      104.86      110.99     26.62 o 
  -4  14   5       16.13        4.36     17.02 o 
  -3  14   5     1141.25     1127.57     42.41 o 
  -2  14   5      559.33      504.63     28.69 o 
  -1  14   5      635.57      596.11     30.15 o 
   0  14   5     1372.59     1391.52     43.72 o 
   1  14   5      336.58      325.32     22.27 o 
   2  14   5       82.08      109.14     34.40 o 
   3  14   5      340.58      378.58     50.33 o 
   4  14   5      397.14      466.60     57.29 o 
   5  14   5      602.12      863.76     78.71 o 
   6  14   5      195.97      263.27     55.40 o 
  -9  15   5      306.57      269.44     60.96 o 
  -8  15   5       69.21       95.67     43.10 o 
  -7  15   5       44.73       38.81     25.51 o 
  -6  15   5      355.26      347.19     37.78 o 
  -5  15   5      674.58      616.74     85.79 o 
  -4  15   5     1045.34     1134.25     55.78 o 
  -3  15   5     1257.41     1315.97     46.91 o 
  -2  15   5      351.67      360.16     36.65 o 
  -1  15   5      392.57      338.72     25.48 o 
   0  15   5      979.51      884.46     35.72 o 
   1  15   5      612.72      581.68     30.09 o 
   2  15   5      396.33      344.75     48.21 o 
   3  15   5      372.64      293.24     48.97 o 
   4  15   5      137.26      155.08     46.13 o 
   5  15   5       59.05      123.56     44.24 o 
   6  15   5      203.31      213.43     52.68 o 
  -8  16   5      266.83      363.86     63.23 o 
  -7  16   5      311.02      326.13     56.33 o 
  -6  16   5      337.40      364.62    118.22 o 
  -5  16   5      204.20      199.47     32.14 o 
  -4  16   5      274.64      244.32     41.57 o 
  -3  16   5      260.48      232.89     24.92 o 
  -2  16   5     1407.04     1400.37     64.77 o 
  -1  16   5     1523.97     1557.43     49.99 o 
   0  16   5       27.79      -21.99     15.56 o 
   1  16   5      488.69      505.88     36.31 o 
   2  16   5      109.69       61.99     35.27 o 
   3  16   5      404.17      460.47     60.51 o 
   4  16   5      741.22      814.18     76.03 o 
   5  16   5      235.45      104.82     46.55 o 
   6  16   5       98.78      150.95     53.43 o 
  -8  17   5       28.36       43.18     42.88 o 
  -7  17   5        8.02       18.17     25.68 o 
  -6  17   5      217.07      282.94     97.35 o 
  -5  17   5      566.16      590.69     46.62 o 
  -4  17   5      914.82      900.34     51.83 o 
  -3  17   5      506.11      496.39     33.19 o 
  -2  17   5      155.45       75.76     19.08 o 
  -1  17   5       36.19       34.66     16.64 o 
   0  17   5       85.79       48.12     20.61 o 
   1  17   5      585.17      462.45     50.37 o 
   2  17   5      715.54      711.55     70.54 o 
   3  17   5      290.71      271.82     51.16 o 
   4  17   5       41.86      105.39     44.62 o 
   5  17   5        5.35      -10.44     36.40 o 
  -7  18   5      610.66      620.16     74.89 o 
  -6  18   5      176.79      172.78     34.19 o 
  -5  18   5      215.79      218.00     34.33 o 
  -4  18   5       60.66       40.93     24.53 o 
  -3  18   5      381.68      413.76     32.22 o 
  -2  18   5      662.05      695.50     37.90 o 
  -1  18   5      537.68      482.83     32.00 o 
   0  18   5      664.56      750.26     37.59 o 
   1  18   5      229.25      246.34     37.96 o 
   2  18   5       72.65      118.75     43.56 o 
   3  18   5      111.95      176.50     47.95 o 
   4  18   5      273.96      266.18     56.80 o 
   5  18   5      197.31      230.76     57.29 o 
  -7  19   5       42.48       79.24     45.07 o 
  -6  19   5      182.59      204.57     37.05 o 
  -5  19   5      152.16      183.37     34.77 o 
  -4  19   5      656.36      655.22    108.04 o 
  -3  19   5      363.54      352.76     31.59 o 
  -2  19   5       24.59        7.53     15.94 o 
  -1  19   5       59.66       46.72     18.76 o 
   0  19   5      222.08      191.47     30.27 o 
   1  19   5      509.52      523.17     66.98 o 
   2  19   5      336.76      391.44     61.15 o 
   3  19   5      265.04      276.29     54.61 o 
   4  19   5       83.15      164.61     52.75 o 
  -6  20   5      301.50      229.74     55.02 o 
  -5  20   5       76.34       65.76     27.60 o 
  -4  20   5       72.23      107.45     28.89 o 
  -3  20   5       80.75       73.85     22.03 o 
  -2  20   5      439.16      523.37     37.60 o 
  -1  20   5      344.31      338.97     29.88 o 
   0  20   5      368.55      342.85     37.71 o 
   1  20   5        0.97       73.15     40.00 o 
   2  20   5       44.33       45.37     37.99 o 
   3  20   5      208.25      358.67     64.67 o 
  -5  21   5      447.94      406.47     56.42 o 
  -4  21   5      177.25      169.74     33.93 o 
  -3  21   5      101.78       87.07     23.78 o 
  -2  21   5       42.52       39.17     20.10 o 
  -1  21   5        0.90       16.15     23.89 o 
   0  21   5      199.22      217.80     33.59 o 
   1  21   5      315.37      349.14     61.61 o 
   2  21   5      427.28      461.53     67.44 o 
   3  21   5      142.06      136.61     52.53 o 
  -4  22   5       10.68       33.15     28.58 o 
  -3  22   5      292.13      275.36     32.82 o 
  -2  22   5      240.73      198.80     28.89 o 
  -1  22   5      358.67      248.04     37.50 o 
   0  22   5      178.30      154.78     51.73 o 
   1  22   5       61.57       64.45     42.38 o 
   2  22   5       18.23       30.50     41.40 o 
  -3  23   5      331.72      352.98     35.93 o 
  -2  23   5       98.49      140.11     34.41 o 
  -1  23   5       46.32       59.87     29.40 o 
   0  23   5      105.04      106.41     49.04 o 
  -3 -22   6       98.03       91.91     22.53 o 
  -2 -22   6      256.53      246.89     38.18 o 
  -1 -22   6       10.71        4.04     23.96 o 
   0 -22   6       60.51       53.32     43.33 o 
  -5 -21   6      120.26       99.98     25.70 o 
  -4 -21   6       39.12       25.00     18.82 o 
  -3 -21   6      190.63      200.19     24.54 o 
  -2 -21   6      299.69      316.95     32.31 o 
  -1 -21   6      292.24      323.75     38.68 o 
   0 -21   6      109.19       76.17     27.89 o 
   1 -21   6      124.91      131.98     33.22 o 
  -6 -20   6      189.27      165.83     30.04 o 
  -5 -20   6      275.58      251.04     26.87 o 
  -4 -20   6      228.46      170.57     24.09 o 
  -3 -20   6      365.05      371.18     28.60 o 
  -2 -20   6       72.45       55.51     17.92 o 
  -1 -20   6        7.25        2.86     21.12 o 
   0 -20   6       13.53      -24.89     16.59 o 
   1 -20   6      239.88      235.23     45.07 o 
   2 -20   6      529.99      534.53     49.22 o 
  -6 -19   6      384.61      382.79     59.25 o 
  -5 -19   6      109.62       66.93     19.52 o 
  -4 -19   6        4.68       -1.09     15.54 o 
  -3 -19   6       85.83       75.12     18.35 o 
  -2 -19   6      282.29      268.04     37.23 o 
  -1 -19   6      434.91      433.61     32.48 o 
   0 -19   6      255.89      296.63     28.58 o 
   1 -19   6      111.97       78.21     21.52 o 
   2 -19   6        0.52        5.29     22.21 o 
   3 -19   6       18.82       14.58     25.05 o 
  -7 -18   6       30.61       -0.36     26.01 o 
  -6 -18   6      115.68      142.98     26.45 o 
  -5 -18   6      206.33      179.83     33.06 o 
  -4 -18   6      307.66      325.56     26.32 o 
  -3 -18   6      622.80      598.37     31.81 o 
  -2 -18   6       53.71       67.75     17.11 o 
  -1 -18   6       17.20        5.86     16.04 o 
   0 -18   6      114.41      142.75     22.39 o 
   1 -18   6      251.72      210.43     25.41 o 
   2 -18   6      385.67      354.22     45.01 o 
   3 -18   6      174.19      145.01     35.40 o 
   4 -18   6       24.43       30.34     25.06 o 
  -8 -17   6      182.76      181.85     37.04 o 
  -7 -17   6      305.96      295.07     42.00 o 
  -6 -17   6      311.88      273.86     30.78 o 
  -5 -17   6      223.55      203.16     23.36 o 
  -4 -17   6      141.82      171.36     21.84 o 
  -3 -17   6      193.63      207.77     24.16 o 
  -2 -17   6      723.08      689.75     32.38 o 
  -1 -17   6      516.42      523.17     37.79 o 
   0 -17   6      226.00      228.21     24.39 o 
   1 -17   6      167.69      176.71     29.03 o 
   2 -17   6       97.38      193.85     83.33 o 
   3 -17   6      143.70      173.91     34.19 o 
   4 -17   6      114.75      116.01     32.45 o 
  -8 -16   6       70.46       72.40     30.08 o 
  -7 -16   6       91.36       32.72     36.99 o 
  -6 -16   6       60.01       27.08     16.89 o 
  -5 -16   6      598.72      575.82     31.98 o 
  -4 -16   6     1080.68      951.07     44.62 o 
  -3 -16   6     1036.97     1046.21     37.73 o 
  -2 -16   6      722.40      740.94     31.43 o 
  -1 -16   6      151.93      118.97     17.21 o 
   0 -16   6       44.67       40.89     17.24 o 
   1 -16   6      284.68      248.10     30.75 o 
   2 -16   6      321.19      351.57     34.57 o 
   3 -16   6      280.30      271.90     51.62 o 
   4 -16   6       44.65       35.50     25.10 o 
   5 -16   6        5.80      -22.98     30.20 o 
  -8 -15   6      469.50      530.16     62.33 o 
  -7 -15   6      528.22      559.17     49.47 o 
  -6 -15   6      293.23      247.70     25.10 o 
  -5 -15   6      579.70      552.64     30.92 o 
  -4 -15   6       10.31       11.07     13.81 o 
  -3 -15   6      612.29      604.06     29.51 o 
  -2 -15   6      698.26      651.90     25.40 o 
  -1 -15   6      570.11      581.25     27.75 o 
   0 -15   6     1103.98      950.41     51.59 o 
   1 -15   6       33.92        8.87     14.35 o 
   2 -15   6      107.64      124.07     24.96 o 
   3 -15   6       78.37       64.17     22.72 o 
   4 -15   6      368.44      393.49     56.23 o 
   5 -15   6      344.14      398.93     45.25 o 
  -9 -14   6      479.04      396.01     47.59 o 
  -8 -14   6      271.06      296.02     40.89 o 
  -7 -14   6      109.79      128.88     30.54 o 
  -6 -14   6      124.60      165.01     24.51 o 
  -5 -14   6      776.63      763.00     33.87 o 
  -4 -14   6     1088.51     1000.20     36.85 o 
  -3 -14   6      726.64      745.55     26.36 o 
  -2 -14   6       58.80       60.43     13.97 o 
  -1 -14   6      192.06      175.99     17.58 o 
   0 -14   6       81.84       93.61     18.00 o 
   1 -14   6      573.80      568.26     32.63 o 
   2 -14   6      357.31      274.36     30.29 o 
   3 -14   6      537.60      487.89     56.16 o 
   4 -14   6      140.83      105.62     37.92 o 
   5 -14   6       77.36      110.18     37.86 o 
   6 -14   6      147.73      301.30     68.34 o 
  -9 -13   6       59.17       31.59     31.16 o 
  -8 -13   6      336.76      292.04     57.88 o 
  -7 -13   6      497.82      407.10     77.73 o 
  -6 -13   6      925.60      882.77     42.05 o 
  -5 -13   6      102.02      131.54     17.96 o 
  -4 -13   6       38.05       63.42     14.61 o 
  -3 -13   6       47.22       56.03     12.01 o 
  -2 -13   6      849.12      884.47     30.74 o 
  -1 -13   6      501.18      504.72     24.36 o 
   0 -13   6      724.19      755.04     33.16 o 
   1 -13   6      418.97      485.44     27.94 o 
   2 -13   6      104.71       60.24     15.98 o 
   3 -13   6      141.87      131.02     25.77 o 
   4 -13   6      357.44      355.80     34.33 o 
   5 -13   6      101.31       75.91     33.68 o 
   6 -13   6      208.29      264.94     60.59 o 
  -9 -12   6      152.01      231.12     53.93 o 
  -8 -12   6      264.08      267.39     36.93 o 
  -7 -12   6       33.41       77.23     42.31 o 
  -6 -12   6      174.32      142.70     22.33 o 
  -5 -12   6      880.43      809.96     32.31 o 
  -4 -12   6      498.62      462.59     24.78 o 
  -3 -12   6      627.57      575.15     22.63 o 
  -2 -12   6      838.61      825.33     28.92 o 
  -1 -12   6       43.91       25.14     11.07 o 
   0 -12   6      537.51      498.56     28.17 o 
   1 -12   6      777.53      715.39     31.93 o 
   2 -12   6      380.60      381.49     25.44 o 
   3 -12   6      362.80      370.25     32.48 o 
   4 -12   6      146.13      139.77     42.16 o 
   6 -12   6       45.02       92.45     45.15 o 
 -10 -11   6       15.13       14.86     32.17 o 
  -9 -11   6      108.74      129.33     32.51 o 
  -8 -11   6      331.78      332.68     38.80 o 
  -7 -11   6      857.56      843.65     41.37 o 
  -6 -11   6     1163.59     1113.88     44.09 o 
  -5 -11   6      480.60      567.43     35.33 o 
  -4 -11   6       55.68       60.95     11.35 o 
  -3 -11   6      243.24      268.89     16.69 o 
  -2 -11   6      444.32      473.62     19.96 o 
  -1 -11   6     2699.92     2632.56     50.75 o 
   0 -11   6     2437.80     2367.46     49.46 o 
   1 -11   6      355.44      322.04     22.64 o 
   2 -11   6        0.93       -5.03     11.79 o 
   3 -11   6      193.98      177.53     25.00 o 
   4 -11   6      363.63      366.84    126.11 o 
   5 -11   6      247.62      280.07     44.69 o 
 -10 -10   6      263.73      335.80     53.81 o 
  -9 -10   6      615.31      615.65     50.08 o 
  -8 -10   6       80.35       58.37     23.85 o 
  -7 -10   6       52.29       31.97     17.61 o 
  -6 -10   6      562.01      570.84     37.73 o 
  -5 -10   6     1847.15     1661.22     55.52 o 
  -4 -10   6     2131.73     2005.39     41.31 o 
  -3 -10   6      775.50      696.99     23.16 o 
  -2 -10   6      270.33      256.47     15.23 o 
  -1 -10   6      282.75      263.00     22.72 o 
   0 -10   6      443.92      466.26     20.70 o 
   1 -10   6      488.99      488.92     64.99 o 
   2 -10   6     1050.77     1065.78     46.15 o 
   3 -10   6      595.01      743.87     58.09 o 
   4 -10   6      105.46      149.21     36.52 o 
   5 -10   6       37.27       82.99     33.41 o 
   7 -10   6      242.90      317.88     66.94 o 
 -10  -9   6        1.36      -15.27     24.56 o 
  -9  -9   6      132.91      149.14     40.30 o 
  -8  -9   6      510.42      483.78     54.49 o 
  -7  -9   6     1135.37     1090.11     44.25 o 
  -6  -9   6     2214.25     2119.05     59.71 o 
  -5  -9   6      635.85      577.54     24.24 o 
  -4  -9   6      118.04      121.35     14.07 o 
  -3  -9   6      340.57      348.11     17.08 o 
  -2  -9   6      584.92      547.08     19.81 o 
  -1  -9   6     2166.11     2041.71     39.69 o 
   0  -9   6      654.75      706.49     26.88 o 
   1  -9   6      732.89      688.79     87.21 o 
   2  -9   6      148.36      204.39     19.35 o 
   3  -9   6      814.06      793.57     47.19 o 
   4  -9   6      588.40      589.34     38.34 o 
   5  -9   6      418.58      406.39     48.32 o 
   6  -9   6      188.52      154.62     40.30 o 
 -10  -8   6      675.71      654.02     60.53 o 
  -9  -8   6      270.72      241.83     51.60 o 
  -8  -8   6      131.09      130.37     28.72 o 
  -7  -8   6      163.61      158.45     21.67 o 
  -6  -8   6      480.54      495.06     29.58 o 
  -5  -8   6     1169.07     1239.64     33.99 o 
  -4  -8   6     1419.98     1416.88     36.26 o 
  -3  -8   6     1630.67     1698.37     46.68 o 
  -2  -8   6      366.04      344.94     16.19 o 
  -1  -8   6      353.48      362.18     17.60 o 
   0  -8   6     1404.15     1405.42     35.78 o 
   1  -8   6     1247.29     1222.07     39.01 o 
   2  -8   6     1278.78     1254.97     75.45 o 
   3  -8   6      939.73      983.69     44.04 o 
   4  -8   6       16.83       25.19     18.90 o 
   5  -8   6       15.70       -5.30     27.13 o 
   6  -8   6      150.55      177.48     40.83 o 
 -10  -7   6       27.93       25.62     36.52 o 
  -9  -7   6      209.63      226.64     47.49 o 
  -8  -7   6     1058.84     1051.99     54.80 o 
  -7  -7   6     1029.93      977.92     39.23 o 
  -6  -7   6     1102.07      944.29     37.47 o 
  -5  -7   6      505.30      455.57     21.34 o 
  -4  -7   6       31.08       28.88     10.26 o 
  -3  -7   6      632.51      504.42     25.24 o 
  -2  -7   6     2708.56     2422.94     42.67 o 
  -1  -7   6     1845.21     1905.21     47.30 o 
   0  -7   6     1867.99     1773.12     33.58 o 
   1  -7   6      263.80      299.68     21.35 o 
   2  -7   6      156.54      105.60     18.08 o 
   3  -7   6       72.39       73.60     18.28 o 
   4  -7   6      844.29      935.89     43.77 o 
   5  -7   6      801.99      923.77     66.72 o 
   6  -7   6      225.81      178.28     41.06 o 
   7  -7   6       56.28       92.64     38.18 o 
 -11  -6   6      218.20      165.11     49.61 o 
 -10  -6   6      659.96      693.92     72.51 o 
  -9  -6   6     1144.36     1086.04     81.59 o 
  -8  -6   6      492.61      442.04     55.14 o 
  -7  -6   6       86.85       97.22     21.35 o 
  -6  -6   6      235.14      248.70     20.70 o 
  -5  -6   6     1456.46     1476.51     36.46 o 
  -4  -6   6     2064.22     2111.17     44.90 o 
  -3  -6   6     2363.93     2455.40     49.00 o 
  -2  -6   6      282.87      271.97     19.49 o 
  -1  -6   6      549.21      504.38     20.44 o 
   0  -6   6      201.78      223.78     10.84 o 
   1  -6   6      750.40      677.46     26.43 o 
   2  -6   6      675.11      636.72     67.44 o 
   3  -6   6      886.23      849.70     39.18 o 
   4  -6   6      502.77      534.68     49.80 o 
   5  -6   6       37.68        5.34     29.29 o 
   6  -6   6      207.59      198.67     43.22 o 
   7  -6   6      165.55       72.39     38.71 o 
 -10  -5   6       29.34       42.88     35.69 o 
  -9  -5   6        6.15       12.19     28.76 o 
  -8  -5   6      718.32      762.91     66.26 o 
  -7  -5   6     1100.49     1061.61     47.22 o 
  -6  -5   6      310.16      312.51     20.74 o 
  -5  -5   6      785.45      737.98     25.42 o 
  -4  -5   6      112.84      122.21     15.44 o 
  -3  -5   6      404.24      453.03     20.06 o 
  -2  -5   6     1037.96     1040.18     28.50 o 
  -1  -5   6     1122.78     1032.55     28.10 o 
   0  -5   6     1580.69     1566.18     35.70 o 
   1  -5   6      474.69      426.05     19.19 o 
   2  -5   6      135.72      133.81     17.31 o 
   3  -5   6      658.96      667.98     34.66 o 
   4  -5   6      914.25      791.59     60.66 o 
   5  -5   6     1067.31     1174.59     75.27 o 
   6  -5   6      460.67      500.69     55.21 o 
   7  -5   6       48.13       34.32     34.06 o 
 -10  -4   6      537.32      625.08     66.30 o 
  -9  -4   6      509.07      507.58     57.67 o 
  -8  -4   6      281.58      204.54     39.55 o 
  -7  -4   6       27.69       16.79     20.26 o 
  -6  -4   6      639.70      641.62     27.35 o 
  -5  -4   6     2455.04     2340.58     54.60 o 
  -4  -4   6     3108.30     2978.73     66.94 o 
  -3  -4   6     3448.50     3290.10     68.47 o 
  -2  -4   6     1128.05     1043.54     27.97 o 
  -1  -4   6      341.57      348.32     16.54 o 
   0  -4   6      610.40      639.72     21.46 o 
   1  -4   6      797.18      928.71     26.62 o 
   2  -4   6     1856.98     1860.98     47.19 o 
   3  -4   6      346.90      418.92     43.18 o 
   4  -4   6       21.82       91.77     30.58 o 
   5  -4   6      103.24       35.80     30.31 o 
   6  -4   6      399.73      340.43     49.04 o 
   7  -4   6      330.00      346.26     53.32 o 
 -10  -3   6       22.31      -12.34     28.99 o 
  -9  -3   6      418.99      438.86     53.13 o 
  -8  -3   6      934.22      919.38     67.25 o 
  -7  -3   6     1251.90     1220.09     38.75 o 
  -6  -3   6     1541.70     1570.31     42.76 o 
  -5  -3   6      819.39      844.21     45.13 o 
  -4  -3   6      549.68      494.62     25.67 o 
  -3  -3   6     1697.20     1567.19     41.54 o 
  -2  -3   6     5704.89     5416.33     84.89 o 
  -1  -3   6     2748.55     2522.63     47.03 o 
   0  -3   6     2477.70     2145.28     42.08 o 
   1  -3   6      268.67      281.58     16.99 o 
   2  -3   6      479.80      446.84     31.33 o 
   3  -3   6     1210.13     1247.78     51.39 o 
   4  -3   6      934.80      954.58     63.54 o 
   5  -3   6     1346.02     1384.17     80.64 o 
   6  -3   6      375.60      500.05     57.63 o 
   7  -3   6      100.72      131.92     43.10 o 
   8  -3   6       15.76        0.86     31.84 o 
 -11  -2   6      215.89      151.45     51.92 o 
  -9  -2   6      692.54      700.99     61.46 o 
  -8  -2   6      642.07      611.15     67.28 o 
  -7  -2   6       23.82       31.80     12.80 o 
  -6  -2   6     1108.96     1057.85     41.99 o 
  -5  -2   6     1485.04     1305.03     37.26 o 
  -4  -2   6     5358.25     5376.36     98.33 o 
  -3  -2   6     2541.78     2603.34     56.98 o 
  -2  -2   6     1351.94     1337.39     31.58 o 
  -1  -2   6      548.95      536.75     18.50 o 
   0  -2   6      189.05      199.01     11.97 o 
   1  -2   6     2198.70     2180.63     47.87 o 
   2  -2   6      966.82      941.80     43.15 o 
   3  -2   6      460.15      429.09     32.83 o 
   4  -2   6      318.02      346.44     32.13 o 
   5  -2   6      165.61      202.72     43.06 o 
   6  -2   6      184.02      160.56     30.50 o 
   7  -2   6      303.07      251.46     48.48 o 
   8  -2   6      278.93      296.60     63.12 o 
 -11  -1   6      135.12      189.97     54.46 o 
 -10  -1   6       13.19       -3.63     37.65 o 
  -9  -1   6      277.90      216.35     40.15 o 
  -8  -1   6      530.12      484.95     34.12 o 
  -7  -1   6     1920.74     1969.71     61.34 o 
  -6  -1   6     1920.66     1837.59     46.36 o 
  -5  -1   6      380.53      462.23     34.32 o 
  -4  -1   6       37.82       22.51     11.02 o 
  -3  -1   6     1570.32     1531.48     44.35 o 
  -2  -1   6      529.30      472.50     17.85 o 
  -1  -1   6     2362.57     2167.71     40.95 o 
   0  -1   6     1093.12      929.21     27.61 o 
   1  -1   6      985.50      913.31     40.11 o 
   2  -1   6      150.98      130.77     40.38 o 
   3  -1   6      923.84      912.05     44.34 o 
   4  -1   6     1135.82     1101.26     91.64 o 
   5  -1   6      672.78      625.93     42.92 o 
   6  -1   6      793.71      818.24     49.06 o 
   7  -1   6      138.34      135.95     30.58 o 
   8  -1   6       51.30       94.27     42.53 o 
 -11   0   6      129.02      175.82     54.30 o 
 -10   0   6      584.28      621.26     75.72 o 
  -9   0   6      859.67      835.72     77.79 o 
  -8   0   6      376.88      293.09     40.19 o 
  -7   0   6       31.86       29.90     12.08 o 
  -6   0   6      626.40      624.46     25.86 o 
  -5   0   6      509.17      618.83     31.37 o 
  -4   0   6      326.97      317.63     18.77 o 
  -3   0   6      342.44      376.93     19.80 o 
  -2   0   6      930.14     1007.50     31.56 o 
  -1   0   6     2155.20     2008.55     50.38 o 
   0   0   6     1486.92     1401.70     47.80 o 
   1   0   6     1667.14     1779.37    129.14 o 
   2   0   6     4886.08     5099.74    121.31 o 
   3   0   6      553.59      703.62     51.79 o 
   4   0   6       17.69       21.64     18.61 o 
   5   0   6        2.42      -30.18     32.85 o 
   6   0   6       65.90       16.50     31.20 o 
   7   0   6      722.11      879.67     59.70 o 
   8   0   6      226.84      212.37     51.69 o 
 -11   1   6      127.15      284.92     63.50 o 
 -10   1   6       15.01        4.12     35.72 o 
  -9   1   6      278.98      306.94     55.21 o 
  -8   1   6      459.77      458.57     43.02 o 
  -7   1   6     1964.17     1965.87    110.65 o 
  -6   1   6     2027.76     1965.45     47.80 o 
  -5   1   6      326.79      413.17     35.38 o 
  -4   1   6       40.23       35.05     10.83 o 
  -3   1   6     1455.89     1374.90     37.04 o 
  -2   1   6      474.63      385.89     22.80 o 
  -1   1   6     2388.58     2215.98     34.16 o 
   0   1   6     1226.10     1015.67     40.23 o 
   1   1   6     1042.48     1035.91     27.06 o 
   2   1   6      149.86      114.77     30.16 o 
   3   1   6      841.22      778.73     40.87 o 
   4   1   6     1052.64      982.40     86.89 o 
   5   1   6      693.56      691.17     44.21 o 
   6   1   6      782.27      859.37     50.90 o 
   7   1   6      134.79      189.33     33.11 o 
   8   1   6       53.92       54.83     42.35 o 
 -11   2   6      197.82      296.53     65.81 o 
 -10   2   6      555.13      596.93     72.81 o 
  -9   2   6      636.65      641.26     94.08 o 
  -8   2   6      605.20      579.26     30.78 o 
  -7   2   6       28.15       34.33     20.83 o 
  -6   2   6     1140.18     1139.24     30.67 o 
  -5   2   6     1511.51     1339.67     39.19 o 
  -4   2   6     5293.42     5490.13     85.39 o 
  -3   2   6     2657.23     2826.94     50.64 o 
  -2   2   6     1339.77     1358.22     30.18 o 
  -1   2   6      551.65      501.21     41.25 o 
   0   2   6      163.85      178.40     28.85 o 
   1   2   6     2203.34     2256.08     48.26 o 
   2   2   6      904.72      907.87     28.80 o 
   3   2   6      493.71      462.29     32.98 o 
   4   2   6      295.46      375.65     32.64 o 
   5   2   6      168.68      133.97     26.86 o 
   6   2   6      181.12      196.71     51.16 o 
   7   2   6      314.42      233.56     49.23 o 
   8   2   6      272.21      274.66     56.01 o 
 -11   3   6       91.75      164.69     58.77 o 
 -10   3   6       25.86        5.49     23.38 o 
  -9   3   6      440.28      473.97     53.72 o 
  -8   3   6      968.58      992.16     62.84 o 
  -7   3   6     1190.69     1188.54     40.72 o 
  -6   3   6     1430.65     1452.45     34.62 o 
  -5   3   6      880.40      868.94     25.19 o 
  -4   3   6      554.29      529.02     23.66 o 
  -3   3   6     1735.27     1584.73     34.20 o 
  -2   3   6     5876.74     5679.74     86.24 o 
  -1   3   6     2828.67     2547.38     49.51 o 
   0   3   6     2325.94     2012.21     44.57 o 
   1   3   6      266.89      257.51     15.61 o 
   2   3   6      473.41      462.34     21.88 o 
   3   3   6     1220.60     1240.09     79.19 o 
   4   3   6      894.91      941.55     46.67 o 
   5   3   6     1314.25     1347.20     91.73 o 
   6   3   6      357.54      384.32     37.33 o 
   7   3   6       98.28       96.84     42.27 o 
   8   3   6       16.51      -18.50     37.65 o 
 -11   4   6      445.29      305.05     66.94 o 
 -10   4   6      522.02      508.08     45.89 o 
  -9   4   6      478.60      418.40     71.41 o 
  -8   4   6      279.27      294.03     32.49 o 
  -7   4   6       26.81       28.55     13.72 o 
  -6   4   6      593.78      639.38     22.64 o 
  -5   4   6     2514.24     2455.56     47.08 o 
  -4   4   6     3118.66     3154.13     55.48 o 
  -3   4   6     3381.04     3331.12     57.22 o 
  -2   4   6     1137.47     1090.65     54.87 o 
  -1   4   6      348.05      353.13     14.97 o 
   0   4   6      624.73      650.09     23.70 o 
   1   4   6      774.72      870.83     33.57 o 
   2   4   6     2008.17     1988.44     58.64 o 
   3   4   6      331.19      376.51     22.37 o 
   4   4   6       12.80       11.64     32.32 o 
   5   4   6      103.80       98.16     25.73 o 
   6   4   6      399.96      503.57     61.80 o 
   7   4   6      324.38      300.36     55.17 o 
 -11   5   6      214.84      252.94     63.27 o 
 -10   5   6       25.48       -5.78     30.37 o 
  -9   5   6       13.28      -10.93     26.02 o 
  -8   5   6      768.68      736.40     47.25 o 
  -7   5   6     1215.01     1281.92     56.43 o 
  -6   5   6      402.36      393.05     23.74 o 
  -5   5   6      772.74      793.01     23.83 o 
  -4   5   6      116.13      133.16     11.80 o 
  -3   5   6      411.06      453.71     20.97 o 
  -2   5   6      958.87      955.26     36.87 o 
  -1   5   6     1055.70      984.66     23.21 o 
   0   5   6     1546.49     1552.19     39.23 o 
   1   5   6      466.73      438.80     21.62 o 
   2   5   6      140.72      130.03     15.14 o 
   3   5   6      614.84      616.94     28.52 o 
   4   5   6      891.23      913.40     46.12 o 
   5   5   6     1099.64     1082.56     52.53 o 
   6   5   6      498.67      416.65     56.84 o 
   7   5   6       43.40       65.69     39.13 o 
 -11   6   6      222.17      285.86     65.43 o 
 -10   6   6      680.34      759.57     88.02 o 
  -9   6   6     1129.16     1156.73     61.23 o 
  -8   6   6      540.25      543.31     54.30 o 
  -7   6   6       80.90       87.97     40.83 o 
  -6   6   6      275.45      300.08     21.26 o 
  -5   6   6     1393.53     1391.10     31.97 o 
  -4   6   6     2191.90     2266.78     50.16 o 
  -3   6   6     2375.17     2480.78     53.21 o 
  -2   6   6      236.44      223.23     26.18 o 
  -1   6   6      565.06      466.19     16.63 o 
   0   6   6      208.35      224.86     23.88 o 
   1   6   6      798.25      670.20     26.35 o 
   2   6   6      793.92      720.61     28.94 o 
   3   6   6      867.39      792.76     32.05 o 
   4   6   6      511.22      596.23     62.40 o 
   5   6   6       37.76       98.55     51.52 o 
   6   6   6      197.41      285.29     52.15 o 
   7   6   6      158.12      111.90     44.12 o 
 -10   7   6       32.48       18.95     27.35 o 
  -9   7   6      198.96      181.48     33.55 o 
  -8   7   6     1023.73     1111.66     56.79 o 
  -7   7   6      961.45      911.72     69.50 o 
  -6   7   6     1058.98      992.87     48.55 o 
  -5   7   6      453.29      402.00     54.17 o 
  -4   7   6       27.47       16.41      9.03 o 
  -3   7   6      599.80      481.51     21.77 o 
  -2   7   6     2717.39     2544.55     54.14 o 
  -1   7   6     1842.52     1892.66     37.72 o 
   0   7   6     1903.89     1891.67     37.34 o 
   1   7   6      294.77      359.79     20.90 o 
   2   7   6      155.17      146.80     18.29 o 
   3   7   6       47.30       65.58     15.31 o 
   4   7   6      809.71      922.91     37.24 o 
   5   7   6      789.89      820.92     70.31 o 
   6   7   6      232.46      248.06     49.65 o 
   7   7   6       59.28       93.62     45.22 o 
 -10   8   6      624.15      699.41     79.92 o 
  -9   8   6      292.90      331.96     41.93 o 
  -8   8   6      140.67       98.90     26.67 o 
  -7   8   6      172.74      161.78     27.79 o 
  -6   8   6      475.38      459.14     36.46 o 
  -5   8   6     1098.06     1216.59     63.59 o 
  -4   8   6     1424.82     1432.66     50.19 o 
  -3   8   6     1602.26     1729.03     42.36 o 
  -2   8   6      425.16      393.23     17.61 o 
  -1   8   6      346.54      374.35     16.75 o 
   0   8   6     1338.07     1397.24     37.40 o 
   1   8   6     1297.29     1196.23     37.58 o 
   2   8   6     1229.06     1301.29     40.61 o 
   3   8   6      848.16      839.00     34.35 o 
   4   8   6       13.95        7.07     14.18 o 
   5   8   6       15.62        9.99     30.61 o 
   6   8   6      144.25      174.38     46.89 o 
   7   8   6      356.69      399.77     63.54 o 
 -10   9   6        1.96       37.96     40.04 o 
  -9   9   6      116.05       92.81     48.48 o 
  -8   9   6      460.20      422.85     62.42 o 
  -7   9   6     1179.14     1126.06     57.54 o 
  -6   9   6     2102.31     2140.49     92.49 o 
  -5   9   6      670.15      616.15     39.56 o 
  -4   9   6      114.45      143.33     25.26 o 
  -3   9   6      399.00      434.67     24.24 o 
  -2   9   6      542.98      571.18     20.98 o 
  -1   9   6     2230.15     2143.86     45.97 o 
   0   9   6      704.54      736.84     23.35 o 
   1   9   6      771.66      832.48     31.74 o 
   2   9   6      153.36      183.89     26.63 o 
   3   9   6      787.84      663.18     31.90 o 
   4   9   6      568.50      560.94     39.05 o 
   5   9   6      411.30      337.25     52.22 o 
   6   9   6      169.45      243.37     50.44 o 
   7   9   6       44.59       30.84     38.03 o 
 -10  10   6      279.13      255.02     58.20 o 
  -9  10   6      649.16      595.94     70.65 o 
  -8  10   6       59.20       61.79     26.79 o 
  -7  10   6       46.53        4.82     20.07 o 
  -6  10   6      590.83      617.28     42.89 o 
  -5  10   6     1888.69     1828.81     67.97 o 
  -4  10   6     2234.04     2319.15     94.15 o 
  -3  10   6      871.35      841.12     29.02 o 
  -2  10   6      269.42      262.70     18.37 o 
  -1  10   6      269.67      222.22     17.59 o 
   0  10   6      465.00      472.26     20.12 o 
   1  10   6      498.67      584.83     33.79 o 
   2  10   6     1038.26     1001.11     36.95 o 
   3  10   6      608.97      687.45     39.48 o 
   4  10   6       86.47       86.09     31.30 o 
   6  10   6      159.33       64.52     40.19 o 
   7  10   6      246.97      271.29     58.39 o 
 -10  11   6       14.25       23.92     44.28 o 
  -9  11   6      113.40       88.36     32.66 o 
  -8  11   6      318.01      189.84     46.58 o 
  -7  11   6      881.15      885.54     53.40 o 
  -6  11   6     1187.06     1194.87     71.81 o 
  -5  11   6      490.98      530.19     38.95 o 
  -4  11   6       57.93       54.83     19.03 o 
  -3  11   6      209.33      215.78     24.60 o 
  -2  11   6      428.34      475.89     20.75 o 
  -1  11   6     2703.52     2654.99     51.62 o 
   0  11   6     2410.25     2382.88     48.24 o 
   1  11   6      410.82      383.06     24.41 o 
   2  11   6        0.59      -12.97     14.02 o 
   3  11   6      206.31      210.12     26.44 o 
   4  11   6      370.82      341.00     46.81 o 
  -9  12   6      141.01      203.20     37.30 o 
  -8  12   6      260.41      267.23     38.12 o 
  -7  12   6       36.40       55.22     34.74 o 
  -6  12   6      185.72      201.61     34.46 o 
  -5  12   6      897.12      953.49     49.45 o 
  -4  12   6      460.90      380.09     32.35 o 
  -3  12   6      614.95      587.78     65.03 o 
  -2  12   6      852.55      881.07     27.48 o 
  -1  12   6       48.67       48.79     10.98 o 
   0  12   6      553.26      596.53     35.47 o 
   1  12   6      733.97      674.44     38.77 o 
   2  12   6      341.73      413.94     32.32 o 
   3  12   6      374.03      441.32     50.97 o 
   4  12   6      159.19      183.54     41.93 o 
  -9  13   6       55.96       51.34     28.83 o 
  -8  13   6      346.21      279.71     39.30 o 
  -7  13   6      449.99      382.58     40.95 o 
  -6  13   6      945.14      952.27     53.96 o 
  -5  13   6       94.94      144.26     36.42 o 
  -4  13   6       41.23       33.43     19.20 o 
  -3  13   6       52.53       35.57     17.86 o 
  -2  13   6      855.80      915.42     44.48 o 
  -1  13   6      467.16      468.97     22.21 o 
   0  13   6      731.70      740.34     26.91 o 
   1  13   6      414.65      480.57     60.59 o 
   2  13   6      108.94       75.48     20.20 o 
   3  13   6      137.53      144.79     38.68 o 
   4  13   6      356.26      387.89     51.62 o 
  -9  14   6      473.12      346.01     45.40 o 
  -8  14   6      252.91      253.42     40.10 o 
  -7  14   6      100.41       86.58     29.02 o 
  -6  14   6      110.89      151.30     51.28 o 
  -5  14   6      799.43      805.72     50.68 o 
  -4  14   6     1097.15     1041.01     51.60 o 
  -3  14   6      783.39      747.11     35.71 o 
  -2  14   6       74.02       67.08     16.88 o 
  -1  14   6      185.72      174.75     16.15 o 
   0  14   6       97.37       87.88     16.61 o 
   1  14   6      525.07      577.31     61.82 o 
   2  14   6      327.66      236.33     41.13 o 
   3  14   6      537.37      423.91     54.08 o 
   4  14   6      143.25       79.05     39.28 o 
  -8  15   6      435.64      467.77     47.98 o 
  -7  15   6      490.34      480.74     44.93 o 
  -6  15   6      309.84      258.01     35.81 o 
  -5  15   6      566.64      583.51     44.29 o 
  -4  15   6        8.05       29.88     34.91 o 
  -3  15   6      587.78      675.37     36.32 o 
  -2  15   6      728.18      677.73     34.26 o 
  -1  15   6      602.99      564.29     31.73 o 
   0  15   6     1192.40     1022.87     50.39 o 
   1  15   6       30.40       -3.70     17.73 o 
   2  15   6      106.53       79.32     34.25 o 
   3  15   6       82.29       52.26     33.49 o 
   4  15   6      379.28      422.85     59.45 o 
   5  15   6      322.55      374.38     59.03 o 
  -8  16   6       86.95       31.28     28.92 o 
  -7  16   6       82.71       43.63     26.95 o 
  -6  16   6       64.23       35.90     24.38 o 
  -5  16   6      641.29      586.79     55.38 o 
  -4  16   6     1111.17     1093.12    136.18 o 
  -3  16   6     1020.54     1063.32     44.48 o 
  -2  16   6      722.12      790.32     61.76 o 
  -1  16   6      163.39      182.96     24.10 o 
   0  16   6       44.77       77.28     23.33 o 
   1  16   6      281.68      170.56     39.70 o 
   2  16   6      299.31      305.05     48.55 o 
   3  16   6      276.93      217.25     47.15 o 
   4  16   6       42.54      100.24     41.44 o 
   5  16   6        6.68       44.81     41.17 o 
  -8  17   6      183.38      206.71     56.63 o 
  -7  17   6      272.80      259.45     40.15 o 
  -6  17   6      300.92      375.41     68.55 o 
  -5  17   6      232.12      194.17     33.19 o 
  -4  17   6      144.22      153.19     29.54 o 
  -3  17   6      208.45      215.42     25.95 o 
  -2  17   6      707.07      667.41     36.14 o 
  -1  17   6      537.63      602.36     34.58 o 
   0  17   6      241.45      205.16     36.61 o 
   1  17   6      160.21      225.47     45.56 o 
   2  17   6       98.03      131.50     41.25 o 
   3  17   6      148.66      207.23     48.97 o 
   4  17   6      125.64       67.25     42.38 o 
  -7  18   6       33.50       22.13     28.46 o 
  -6  18   6      107.19       93.64     29.67 o 
  -5  18   6      216.58      191.90     33.90 o 
  -4  18   6      324.09      335.24     66.53 o 
  -3  18   6      633.45      536.46     35.92 o 
  -2  18   6       42.52       52.88     22.27 o 
  -1  18   6       20.32        6.70     21.01 o 
   0  18   6      106.27       84.73     38.56 o 
   1  18   6      254.01      341.57     55.48 o 
   2  18   6      369.36      454.68     61.27 o 
   3  18   6      173.32      198.90     50.97 o 
   4  18   6       25.98       22.89     39.05 o 
  -6  19   6      367.88      268.29     82.38 o 
  -5  19   6       96.84       85.94     29.61 o 
  -4  19   6        5.77       35.32     28.02 o 
  -3  19   6       83.69      107.26     24.60 o 
  -2  19   6      262.23      202.24     25.43 o 
  -1  19   6      463.50      419.35     39.59 o 
   0  19   6      260.15      319.32     56.16 o 
   1  19   6      117.07       51.43     39.47 o 
   2  19   6        0.29      106.03     40.87 o 
   3  19   6       20.79       26.30     38.03 o 
  -6  20   6      200.28      118.31     67.21 o 
  -5  20   6      295.93      252.57     38.62 o 
  -4  20   6      220.61      190.77     37.54 o 
  -3  20   6      352.86      368.27     33.73 o 
  -2  20   6       77.40       78.40     22.35 o 
  -1  20   6        9.16       42.84     34.21 o 
   0  20   6       12.10       38.94     36.59 o 
   1  20   6      235.41      244.92     52.83 o 
   2  20   6      525.42      582.55     71.75 o 
  -5  21   6      112.36      192.69     38.41 o 
  -4  21   6       37.50       21.27     26.61 o 
  -3  21   6      191.63      211.99     55.98 o 
  -2  21   6      317.95      308.98     40.32 o 
  -1  21   6      283.00      218.35     54.15 o 
   0  21   6      121.83       59.19     40.87 o 
   1  21   6      128.94       90.56     44.39 o 
  -3  22   6      113.43       64.71     30.00 o 
  -2  22   6      260.51      300.92     61.68 o 
  -1  22   6       11.52       31.26     39.17 o 
   0  22   6       59.99       54.27     43.86 o 
  -4 -21   7      206.31      147.27     28.41 o 
  -3 -21   7      130.96       64.43     24.65 o 
  -2 -21   7       57.52       47.46     31.15 o 
  -1 -21   7        3.52      -20.50     29.18 o 
   0 -21   7       32.90       34.63     33.43 o 
  -5 -20   7      107.40      121.64     23.32 o 
  -4 -20   7       72.96      117.08     26.05 o 
  -3 -20   7       19.94       29.00     27.01 o 
  -2 -20   7      152.28      183.16     27.63 o 
  -1 -20   7      158.13      130.34     32.02 o 
   0 -20   7      153.59      138.35     25.45 o 
   1 -20   7      256.03      344.85     42.80 o 
  -6 -19   7        2.72      -17.59     16.82 o 
  -5 -19   7      123.21       86.61     20.94 o 
  -4 -19   7      508.43      465.33     37.43 o 
  -3 -19   7      303.74      314.15     31.35 o 
  -2 -19   7       84.16      102.62     24.52 o 
  -1 -19   7       17.74       -2.21     17.25 o 
   0 -19   7       54.14       61.49     26.79 o 
   1 -19   7      252.24      295.19     70.48 o 
   2 -19   7      165.90      167.67     33.66 o 
  -7 -18   7       94.72       63.71     29.86 o 
  -6 -18   7      204.83      238.63     26.47 o 
  -5 -18   7      311.28      301.30     27.66 o 
  -4 -18   7       36.54       30.94     16.06 o 
  -3 -18   7       22.74       37.25     20.08 o 
  -2 -18   7       33.63       -1.99     17.33 o 
  -1 -18   7      252.08      256.86     23.81 o 
   0 -18   7      281.33      363.80     39.87 o 
   1 -18   7      234.41      245.19     33.97 o 
   2 -18   7        0.20       21.49     31.03 o 
   3 -18   7       37.46        7.69     24.53 o 
  -7 -17   7        0.23      -25.28     22.33 o 
  -6 -17   7       23.78       26.22     21.01 o 
  -5 -17   7      269.77      285.31     26.62 o 
  -4 -17   7      337.08      282.05     25.11 o 
  -3 -17   7      630.04      560.79     36.86 o 
  -2 -17   7      215.88      175.12     24.63 o 
  -1 -17   7       13.66       10.77     14.49 o 
   0 -17   7       17.02       35.08     25.53 o 
   1 -17   7      144.69      163.47     30.66 o 
   2 -17   7      128.81       87.41     25.95 o 
   3 -17   7      159.72      149.70     44.92 o 
  -8 -16   7      166.41      169.48     37.17 o 
  -7 -16   7      422.87      416.73     45.39 o 
  -6 -16   7      349.32      408.46     35.57 o 
  -5 -16   7      219.86      225.93     23.67 o 
  -4 -16   7      127.41      155.88     23.19 o 
  -3 -16   7       85.15       74.29     17.09 o 
  -2 -16   7      159.81      186.83     31.81 o 
  -1 -16   7      215.78      180.79     20.55 o 
   0 -16   7      246.55      171.82     23.90 o 
   1 -16   7      206.93      216.37     53.28 o 
   2 -16   7       70.33       57.34     35.97 o 
   3 -16   7      315.36      367.10     70.95 o 
  -8 -15   7      286.72      289.34     42.08 o 
  -7 -15   7        6.71      -11.57     17.77 o 
  -6 -15   7       63.36       68.47     21.37 o 
  -5 -15   7      150.45      139.20     20.36 o 
  -4 -15   7      745.60      683.71     33.02 o 
  -3 -15   7      889.46      844.76     33.40 o 
  -2 -15   7      303.73      321.63     27.68 o 
  -1 -15   7       84.46      120.05     17.89 o 
   0 -15   7      142.03      160.76     22.41 o 
   1 -15   7      329.01      369.87     28.32 o 
   2 -15   7      169.51      201.67     65.20 o 
   3 -15   7      251.22      286.86     33.79 o 
  -9 -14   7       51.44       68.89     40.81 o 
  -8 -14   7      191.77      119.49     32.42 o 
  -7 -14   7      380.35      332.03     31.62 o 
  -6 -14   7      736.75      629.10     57.18 o 
  -5 -14   7      172.63      182.01     24.76 o 
  -4 -14   7       16.81        7.54     15.80 o 
  -3 -14   7      107.16      123.07     15.78 o 
  -2 -14   7      605.15      578.45     31.31 o 
  -1 -14   7      627.72      587.15     28.67 o 
   0 -14   7      640.92      600.96     33.71 o 
   1 -14   7      113.79      118.20     19.64 o 
   2 -14   7       66.73       40.45     21.75 o 
   3 -14   7       11.29       48.03     22.54 o 
   4 -14   7      165.66       64.14     34.97 o 
  -9 -13   7      448.97      430.50     47.72 o 
  -8 -13   7      187.07      160.45     47.32 o 
  -7 -13   7      100.97      162.71     31.90 o 
  -6 -13   7       94.35      120.84     29.03 o 
  -5 -13   7      816.09      846.56     40.15 o 
  -4 -13   7      395.51      387.78     25.12 o 
  -3 -13   7      525.31      546.93     24.01 o 
  -2 -13   7      643.62      561.80     27.04 o 
  -1 -13   7       31.70       38.10     13.91 o 
   0 -13   7      153.09      148.88     25.15 o 
   1 -13   7      211.71      212.72     22.34 o 
   2 -13   7      768.54      789.12     36.13 o 
   3 -13   7      335.57      282.02     53.64 o 
   4 -13   7      217.47      156.67     41.89 o 
  -9 -12   7       39.26       29.90     30.99 o 
  -8 -12   7      332.08      297.92     39.19 o 
  -7 -12   7      410.61      368.85     31.05 o 
  -6 -12   7      959.55     1030.07     44.10 o 
  -5 -12   7      139.87      129.84     20.88 o 
  -4 -12   7       30.88       74.32     14.90 o 
  -3 -12   7      306.60      240.92     17.25 o 
  -2 -12   7      510.91      508.04     35.19 o 
  -1 -12   7      341.40      358.06     22.66 o 
   0 -12   7      809.78      812.05     35.16 o 
   1 -12   7      423.60      391.97     26.36 o 
   2 -12   7       26.03        7.39     11.38 o 
   3 -12   7      173.24      200.53     41.51 o 
   4 -12   7      218.69      307.32     49.27 o 
   5 -12   7       65.88      104.37     38.94 o 
 -10 -11   7      149.26      151.17     36.16 o 
  -9 -11   7       61.08       66.70     27.89 o 
  -8 -11   7      305.34      333.39     41.74 o 
  -7 -11   7      114.09       76.69     20.65 o 
  -6 -11   7       46.81       63.87     18.55 o 
  -5 -11   7      228.52      265.37     30.44 o 
  -4 -11   7      553.42      507.45     27.79 o 
  -3 -11   7      495.69      436.39     23.17 o 
  -2 -11   7      150.97      170.75     17.32 o 
  -1 -11   7      451.39      492.95     24.73 o 
   0 -11   7      171.72      170.27     19.66 o 
   1 -11   7      573.76      507.45     36.01 o 
   2 -11   7      789.21      704.99     33.34 o 
   3 -11   7      426.89      480.68     51.69 o 
   4 -11   7       31.47       88.55     35.76 o 
   5 -11   7        2.37       31.83     32.01 o 
 -10 -10   7       14.69       16.98     26.82 o 
  -9 -10   7       54.52       60.61     27.05 o 
  -8 -10   7      502.69      575.95     54.51 o 
  -7 -10   7      912.44      914.95     41.55 o 
  -6 -10   7     1660.66     1585.33     52.67 o 
  -5 -10   7     1110.22     1102.93     42.36 o 
  -4 -10   7      145.40      150.30     16.81 o 
  -3 -10   7       96.92       75.84     12.83 o 
  -2 -10   7      466.87      502.69     24.78 o 
  -1 -10   7     1026.78     1050.29     39.02 o 
   0 -10   7      783.18      762.05     37.11 o 
   1 -10   7      337.00      351.10     23.86 o 
   2 -10   7       73.45       97.43     17.73 o 
   3 -10   7       76.31       39.51     31.14 o 
   4 -10   7      265.79      217.18     42.69 o 
   5 -10   7      338.37      310.08     49.35 o 
 -10  -9   7      305.94      371.82     44.82 o 
  -9  -9   7      496.13      479.60     45.71 o 
  -8  -9   7      226.76      244.02     35.35 o 
  -7  -9   7       54.55       80.61     21.73 o 
  -6  -9   7      160.83      134.29     20.94 o 
  -5  -9   7     1992.64     2113.77     49.33 o 
  -4  -9   7     1205.56     1203.53     35.48 o 
  -3  -9   7     1816.17     1861.05     45.13 o 
  -2  -9   7      617.36      593.72     21.69 o 
  -1  -9   7      294.69      229.41     25.93 o 
   0  -9   7      354.38      357.08     21.07 o 
   1  -9   7      829.80      876.34     34.37 o 
   2  -9   7     1251.88     1350.43     60.15 o 
   3  -9   7     1263.71     1359.23     80.91 o 
   4  -9   7       55.30       68.19     34.82 o 
   5  -9   7       15.14       26.04     32.39 o 
   6  -9   7       74.84       55.93     35.61 o 
 -10  -8   7       43.61       17.27     32.71 o 
  -9  -8   7      186.49      191.61     34.03 o 
  -8  -8   7      497.72      486.18     42.33 o 
  -7  -8   7     1270.06     1323.13     48.03 o 
  -6  -8   7     1360.20     1395.06     73.33 o 
  -5  -8   7      711.64      650.34     26.77 o 
  -4  -8   7      279.17      258.74     18.32 o 
  -3  -8   7       97.98       77.39     13.70 o 
  -2  -8   7      730.73      700.23     32.24 o 
  -1  -8   7     1521.81     1383.97     37.00 o 
   0  -8   7     1273.72     1168.59     33.92 o 
   1  -8   7      167.69      212.01     27.27 o 
   2  -8   7      217.96      211.02     24.35 o 
   3  -8   7      392.88      410.74     48.10 o 
   4  -8   7      142.50      123.52     35.23 o 
   5  -8   7      356.31      377.25     51.50 o 
   6  -8   7      349.81      503.87     60.21 o 
 -10  -7   7      270.88      266.25     37.82 o 
  -9  -7   7      608.03      631.05     48.72 o 
  -8  -7   7      332.63      339.39     28.40 o 
  -7  -7   7      270.93      245.22     30.12 o 
  -6  -7   7       10.88        4.15     11.94 o 
  -5  -7   7      637.90      600.61     25.40 o 
  -4  -7   7      308.54      326.47     23.26 o 
  -3  -7   7      440.37      496.29     31.33 o 
  -2  -7   7      403.23      519.08     23.02 o 
  -1  -7   7      252.13      263.89     17.82 o 
   0  -7   7      313.91      298.70     18.64 o 
   1  -7   7     1138.57     1103.81     32.84 o 
   2  -7   7      757.83      764.77     43.95 o 
   3  -7   7     1014.55     1012.51     69.02 o 
   4  -7   7      261.53      201.25     41.29 o 
   5  -7   7        9.30       -9.01     29.03 o 
   6  -7   7       55.70       -3.22     29.40 o 
 -10  -6   7      133.18       99.22     42.01 o 
  -9  -6   7        4.35        2.88     27.93 o 
  -8  -6   7      537.70      531.23     39.04 o 
  -7  -6   7      682.82      726.86     35.28 o 
  -6  -6   7      415.56      373.56     21.04 o 
  -5  -6   7      428.20      388.79     21.11 o 
  -4  -6   7       45.27       32.79     12.60 o 
  -3  -6   7     1056.59     1131.04     38.17 o 
  -2  -6   7     2557.26     2500.01     51.38 o 
  -1  -6   7     2178.98     1966.67     43.89 o 
   0  -6   7      462.25      462.76     25.74 o 
   1  -6   7      683.07      731.47     26.68 o 
   2  -6   7      188.02      185.47     26.05 o 
   3  -6   7       48.84      101.08     32.70 o 
   4  -6   7      321.59      284.12     43.25 o 
   5  -6   7      582.58      664.93     63.54 o 
   6  -6   7      110.46       99.98     41.29 o 
   7  -6   7       83.26      121.70     46.13 o 
 -10  -5   7      716.25      640.03     68.68 o 
  -9  -5   7      739.27      727.22     68.12 o 
  -8  -5   7      219.36      166.93     26.54 o 
  -7  -5   7       57.10       56.30     19.60 o 
  -6  -5   7      409.09      430.87     21.92 o 
  -5  -5   7      385.00      404.17     24.81 o 
  -4  -5   7     5136.39     5316.26     88.65 o 
  -3  -5   7     2507.14     2500.39     51.02 o 
  -2  -5   7     1057.22     1097.91     30.90 o 
  -1  -5   7      169.49      226.75     15.74 o 
   0  -5   7      526.46      490.42     21.21 o 
   1  -5   7      485.56      549.39     22.55 o 
   2  -5   7      858.88      783.78     42.13 o 
   3  -5   7     1118.87     1228.18     55.17 o 
   4  -5   7      422.39      420.49     74.63 o 
   5  -5   7        2.46      -13.36     27.32 o 
   6  -5   7       32.41       13.85     24.32 o 
   7  -5   7      105.24       18.05     30.58 o 
 -10  -4   7       21.78      -10.29     30.99 o 
  -9  -4   7      209.99      215.44     44.58 o 
  -8  -4   7      628.41      603.34     64.35 o 
  -7  -4   7     1222.92     1163.56     39.34 o 
  -6  -4   7      816.13      840.89     32.73 o 
  -5  -4   7      823.19      793.66     45.08 o 
  -4  -4   7      279.31      288.46     18.68 o 
  -3  -4   7      101.60      103.66     12.71 o 
  -2  -4   7      931.32      989.21     28.78 o 
  -1  -4   7     2528.26     2409.02     59.08 o 
   0  -4   7      816.69      713.96     23.77 o 
   1  -4   7     1503.88     1365.39     74.59 o 
   2  -4   7       28.69       54.99     20.70 o 
   3  -4   7      189.81      195.99     32.07 o 
   4  -4   7      646.84      739.48     46.38 o 
   5  -4   7      406.57      422.61     38.93 o 
   6  -4   7      492.97      507.26     43.88 o 
   7  -4   7      196.55      214.62     45.49 o 
 -10  -3   7      564.22      482.98     59.64 o 
  -9  -3   7      715.16      779.48     68.57 o 
  -8  -3   7      376.36      460.78     34.46 o 
  -7  -3   7      377.62      369.49     24.06 o 
  -6  -3   7      318.07      271.95     25.64 o 
  -5  -3   7     1073.64     1030.65     35.33 o 
  -4  -3   7     1940.22     1999.15     51.24 o 
  -3  -3   7     2248.59     2292.95     47.06 o 
  -2  -3   7     2296.12     2284.66     46.22 o 
  -1  -3   7      577.41      622.36     21.65 o 
   0  -3   7      191.47      197.21     16.56 o 
   1  -3   7      538.67      468.51     66.60 o 
   2  -3   7     1394.59     1350.65     80.26 o 
   3  -3   7      215.56      169.95     27.12 o 
   4  -3   7      412.29      365.67     35.27 o 
   5  -3   7       18.27       21.22     27.17 o 
   6  -3   7      113.31      140.69     38.68 o 
   7  -3   7      271.80      172.23     33.66 o 
 -11  -2   7      188.62      268.98     61.76 o 
  -9  -2   7       40.01       45.30     30.69 o 
  -8  -2   7      733.19      791.51     79.28 o 
  -7  -2   7     2475.13     2399.33     72.04 o 
  -6  -2   7     1622.76     1480.47     43.18 o 
  -5  -2   7      664.84      618.08     27.62 o 
  -4  -2   7      226.85      267.21     19.70 o 
  -3  -2   7     1252.41     1265.62     32.81 o 
  -2  -2   7     1356.63     1338.97     32.68 o 
  -1  -2   7     1640.36     1665.95     36.54 o 
   0  -2   7     2919.28     2801.82     51.66 o 
   1  -2   7      401.52      368.13     29.62 o 
   2  -2   7       27.10       22.03     17.51 o 
   3  -2   7      241.29      207.42     27.43 o 
   4  -2   7      873.77      882.48     48.91 o 
   5  -2   7      700.18      734.29     65.43 o 
   6  -2   7      335.86      371.92     79.11 o 
   7  -2   7      133.94      168.17     34.48 o 
 -11  -1   7      204.74      158.26     52.49 o 
 -10  -1   7      493.85      444.88     66.38 o 
  -9  -1   7      685.40      664.82     59.79 o 
  -7  -1   7       13.11       14.25     12.48 o 
  -6  -1   7      239.87      210.25     18.46 o 
  -5  -1   7     1139.18     1134.03     42.39 o 
  -4  -1   7     1395.07     1519.07     42.63 o 
  -3  -1   7     2081.61     2140.33     48.99 o 
  -2  -1   7      682.13      704.48     22.60 o 
  -1  -1   7      186.49      191.14     12.23 o 
   0  -1   7       95.09      114.05     20.16 o 
   1  -1   7     1234.42     1157.66     48.66 o 
   2  -1   7     1052.59     1112.67     49.82 o 
   3  -1   7      891.26      971.37     47.52 o 
   4  -1   7      329.36      371.19     37.50 o 
   5  -1   7      105.68      120.46     28.12 o 
   6  -1   7       27.10        0.28     28.93 o 
   7  -1   7      208.17      259.03     67.89 o 
 -11   0   7      200.21      154.55     51.28 o 
 -10   0   7        8.90       -8.78     36.86 o 
  -9   0   7       33.18       36.72     21.60 o 
  -8   0   7      327.48      394.70     96.37 o 
  -7   0   7      591.73      557.72     27.56 o 
  -6   0   7     2483.68     2377.81     56.71 o 
  -5   0   7      950.59      945.67     32.84 o 
  -4   0   7        4.01       -0.24     10.98 o 
  -3   0   7       11.55       10.97     10.61 o 
  -2   0   7      605.41      607.97     20.71 o 
  -1   0   7      900.72      853.32     22.27 o 
   0   0   7     1863.36     1788.18     59.11 o 
   1   0   7     1080.46     1017.61     45.57 o 
   2   0   7      268.38      213.36     26.58 o 
   3   0   7      382.21      412.77     46.26 o 
   4   0   7        8.85        4.94     19.48 o 
   5   0   7      360.94      312.58     91.62 o 
   6   0   7      290.25      348.85     89.74 o 
   7   0   7      165.94      172.65     34.95 o 
 -11   1   7      190.82      268.34     61.80 o 
 -10   1   7      491.08      465.01     67.66 o 
  -9   1   7      653.59      756.16     48.70 o 
  -8   1   7      987.72      965.77     53.95 o 
  -7   1   7       19.25       17.92     12.19 o 
  -6   1   7      210.11      224.34     25.07 o 
  -5   1   7     1254.91     1219.88     38.50 o 
  -4   1   7     1435.27     1544.34     55.88 o 
  -3   1   7     2068.18     2231.00     63.30 o 
  -2   1   7      642.87      645.73     17.84 o 
  -1   1   7      169.76      187.82     21.38 o 
   0   1   7       99.01      123.86     19.97 o 
   1   1   7     1240.94     1261.20     50.49 o 
   2   1   7     1037.64     1087.88     48.40 o 
   3   1   7      825.47      920.31     46.53 o 
   4   1   7      333.82      385.54     41.93 o 
   5   1   7      104.50       92.53     28.55 o 
   6   1   7       28.09       19.42     23.17 o 
   7   1   7      210.35      235.46     52.98 o 
 -11   2   7      178.92      214.72     58.05 o 
 -10   2   7       52.38       72.05     44.12 o 
  -9   2   7       38.66       62.86     24.38 o 
  -8   2   7      726.73      821.69     44.91 o 
  -7   2   7     2420.70     2408.48     51.34 o 
  -6   2   7     1575.18     1414.27     35.78 o 
  -5   2   7      676.38      652.28     23.82 o 
  -4   2   7      245.39      212.83     14.87 o 
  -3   2   7     1213.60     1159.54     29.97 o 
  -2   2   7     1339.81     1379.89     33.64 o 
  -1   2   7     1560.16     1474.11     51.26 o 
   0   2   7     2929.38     2825.83     79.02 o 
   1   2   7      412.88      424.07     30.92 o 
   2   2   7       31.54       23.91     17.25 o 
   3   2   7      229.01      194.91     41.53 o 
   4   2   7      865.78      902.95     49.78 o 
   5   2   7      675.08      754.66     48.17 o 
   6   2   7      323.97      328.60     37.48 o 
   7   2   7      120.00      247.91     53.70 o 
 -11   3   7      136.65      123.59     52.37 o 
 -10   3   7      541.05      493.22    107.89 o 
  -9   3   7      660.58      672.84     48.14 o 
  -8   3   7      378.34      427.42     37.69 o 
  -7   3   7      357.36      314.55     24.17 o 
  -6   3   7      322.67      274.17     17.50 o 
  -5   3   7      999.60     1010.70     29.21 o 
  -4   3   7     1928.38     1929.01     41.49 o 
  -3   3   7     2266.69     2367.13     46.73 o 
  -2   3   7     2318.46     2400.90     51.38 o 
  -1   3   7      570.07      623.14     34.19 o 
   0   3   7      189.85      166.02     21.73 o 
   1   3   7      507.82      518.79     33.42 o 
   2   3   7     1414.33     1386.20     55.29 o 
   3   3   7      215.21      242.42     28.40 o 
   4   3   7      420.85      346.68     34.19 o 
   5   3   7       16.35       18.55     24.58 o 
   6   3   7      116.44       94.27     28.81 o 
   7   3   7      276.38      336.16     58.05 o 
 -11   4   7      153.33      159.01     55.89 o 
 -10   4   7       26.46        2.14     25.46 o 
  -9   4   7      212.63      225.17     33.92 o 
  -8   4   7      692.95      693.19     71.50 o 
  -7   4   7     1313.79     1270.00     43.71 o 
  -6   4   7      825.15      865.65     27.23 o 
  -5   4   7      833.53      888.74     27.27 o 
  -4   4   7      295.55      309.90     17.00 o 
  -3   4   7      116.34      140.81     13.44 o 
  -2   4   7      964.26      985.24     29.33 o 
  -1   4   7     2548.83     2365.79     68.60 o 
   0   4   7      768.36      706.26     25.88 o 
   1   4   7     1554.64     1471.63     81.02 o 
   2   4   7       26.27       17.14     18.88 o 
   3   4   7      196.49      206.01     27.35 o 
   4   4   7      653.16      656.51     44.20 o 
   5   4   7      416.35      335.30     36.00 o 
   6   4   7      500.59      578.76     66.45 o 
   7   4   7      183.19      285.41     56.84 o 
 -11   5   7      172.04      209.99     61.12 o 
 -10   5   7      732.06      800.61     64.29 o 
  -9   5   7      721.93      700.61     55.00 o 
  -8   5   7      226.35      238.69     32.45 o 
  -7   5   7       66.40       30.48     21.54 o 
  -6   5   7      420.78      439.57     26.27 o 
  -5   5   7      363.05      344.21     17.87 o 
  -4   5   7     5265.62     5432.77     87.06 o 
  -3   5   7     2391.86     2393.61     53.69 o 
  -2   5   7     1009.02     1028.71     30.43 o 
  -1   5   7      159.95      192.45     26.68 o 
   0   5   7      538.35      534.54     26.81 o 
   1   5   7      564.71      628.46     38.70 o 
   2   5   7      852.21      908.80     45.11 o 
   3   5   7     1112.09     1179.05     53.08 o 
   4   5   7      440.79      383.77     35.73 o 
   5   5   7        2.31        2.42     21.45 o 
   6   5   7       28.53       24.60     38.26 o 
   7   5   7      118.44      118.52     47.53 o 
 -10   6   7      140.22      144.65     35.16 o 
  -9   6   7        5.76       -7.18     22.97 o 
  -8   6   7      489.91      539.49     42.76 o 
  -7   6   7      708.35      762.18     46.96 o 
  -6   6   7      420.15      393.01     25.50 o 
  -5   6   7      421.51      399.09     19.69 o 
  -4   6   7       55.05       26.17     19.83 o 
  -3   6   7     1032.19     1060.31     33.09 o 
  -2   6   7     2440.64     2423.92     52.83 o 
  -1   6   7     2147.09     2004.83     96.27 o 
   0   6   7      404.34      391.93     21.88 o 
   1   6   7      637.04      623.17     26.75 o 
   2   6   7      178.89      192.59     39.94 o 
   3   6   7       41.66       33.56     20.78 o 
   4   6   7      331.94      299.60     44.54 o 
   5   6   7      576.44      665.84     69.48 o 
   6   6   7      112.38       72.24     40.57 o 
   7   6   7       87.67      104.79     49.46 o 
 -10   7   7      248.47      248.35     38.80 o 
  -9   7   7      618.24      760.44     53.37 o 
  -8   7   7      319.42      281.92     35.22 o 
  -7   7   7      272.16      246.00     46.39 o 
  -6   7   7       16.54        0.62     17.62 o 
  -5   7   7      607.57      599.64     37.86 o 
  -4   7   7      254.95      278.20     24.15 o 
  -3   7   7      464.54      526.70     24.03 o 
  -2   7   7      427.03      534.39     23.37 o 
  -1   7   7      242.73      236.65     28.07 o 
   0   7   7      288.80      269.97     29.79 o 
   1   7   7     1099.41     1072.95     36.16 o 
   2   7   7      802.69      737.38     41.21 o 
   3   7   7      959.36      940.11     48.23 o 
   4   7   7      257.08      231.37     31.13 o 
   5   7   7        9.86      -42.38     29.14 o 
   6   7   7       53.43       17.03     36.71 o 
 -10   8   7       40.89       44.73     28.99 o 
  -9   8   7      183.45      167.47     45.01 o 
  -8   8   7      502.02      458.94     41.56 o 
  -7   8   7     1271.12     1275.55     59.90 o 
  -6   8   7     1330.07     1370.44     59.08 o 
  -5   8   7      724.03      755.45     42.36 o 
  -4   8   7      266.02      263.66     22.31 o 
  -3   8   7       98.91      120.87     14.40 o 
  -2   8   7      729.96      695.00     26.79 o 
  -1   8   7     1433.63     1356.79     83.96 o 
   0   8   7     1266.04     1223.43     38.54 o 
   1   8   7      208.15      249.43     20.11 o 
   2   8   7      208.54      235.77     20.75 o 
   3   8   7      412.39      443.55     36.37 o 
   4   8   7      141.96      136.34     27.12 o 
   5   8   7      364.28      360.37     55.70 o 
   6   8   7      333.84      470.42     67.13 o 
 -10   9   7      295.63      362.64     44.40 o 
  -9   9   7      467.03      384.02     50.60 o 
  -8   9   7      243.07      235.58     34.49 o 
  -7   9   7       43.39       48.49     23.06 o 
  -6   9   7      154.61      125.15     26.12 o 
  -5   9   7     1992.17     2190.37     74.77 o 
  -4   9   7     1227.78     1264.65     52.18 o 
  -3   9   7     1849.15     1869.57     46.84 o 
  -2   9   7      593.69      605.29     28.40 o 
  -1   9   7      311.89      286.60     31.86 o 
   0   9   7      352.07      337.77     22.62 o 
   1   9   7      838.85      944.67     46.93 o 
   2   9   7     1200.52     1430.88     45.37 o 
   3   9   7     1259.83     1352.23    135.32 o 
   4   9   7       48.01       70.65     36.56 o 
   5   9   7       12.91        3.67     32.85 o 
   6   9   7       78.89       73.11     43.41 o 
 -10  10   7       12.56        4.35     26.88 o 
  -9  10   7       46.07       42.55     28.17 o 
  -8  10   7      495.89      474.70     98.49 o 
  -7  10   7      916.50      887.44     71.41 o 
  -6  10   7     1649.13     1559.78     85.90 o 
  -5  10   7     1130.42     1025.98     50.82 o 
  -4  10   7      151.92      167.70     24.26 o 
  -3  10   7       82.66       88.01     28.33 o 
  -2  10   7      429.28      452.70     20.38 o 
  -1  10   7     1023.40     1054.08     37.91 o 
   0  10   7      781.67      756.90     31.86 o 
   1  10   7      275.78      295.78     22.83 o 
   2  10   7       70.23       81.98     17.33 o 
   3  10   7       84.35       78.11     24.39 o 
   4  10   7      267.66      266.56     49.04 o 
   5  10   7      347.71      404.31     61.42 o 
   6  10   7      233.71      229.48     54.68 o 
 -10  11   7      153.68      149.38     39.53 o 
  -9  11   7       77.77       22.87     26.88 o 
  -8  11   7      291.49      402.96     42.51 o 
  -7  11   7      112.65       63.16     26.56 o 
  -6  11   7       44.86       57.98     39.70 o 
  -5  11   7      254.46      279.52     31.49 o 
  -4  11   7      517.15      506.96     37.18 o 
  -3  11   7      510.90      472.66     47.19 o 
  -2  11   7      153.57      156.51     14.81 o 
  -1  11   7      459.60      518.79     27.18 o 
   0  11   7      178.41      156.51     18.88 o 
   1  11   7      583.41      518.56     31.74 o 
   2  11   7      780.43      735.49     35.24 o 
   3  11   7      445.36      568.62     60.62 o 
   4  11   7       27.48       47.45     37.69 o 
   5  11   7        3.11      -25.05     32.92 o 
   6  11   7       40.97      -21.49     35.91 o 
  -9  12   7       41.96       36.42     28.36 o 
  -8  12   7      337.35      321.02     39.68 o 
  -7  12   7      457.71      420.15     40.64 o 
  -6  12   7      994.56     1023.06     55.40 o 
  -5  12   7      152.22      179.09     38.90 o 
  -4  12   7       30.40       13.29     17.62 o 
  -3  12   7      332.28      381.03     31.66 o 
  -2  12   7      519.08      541.04     23.40 o 
  -1  12   7      316.09      335.64     27.38 o 
   0  12   7      766.88      698.97     32.43 o 
   1  12   7      417.28      453.44     28.42 o 
   2  12   7       25.86       30.30     18.33 o 
   3  12   7      176.80      169.65     42.88 o 
   4  12   7      204.61      330.71     53.93 o 
   5  12   7       59.94       32.13     39.36 o 
  -9  13   7      435.40      433.28     78.67 o 
  -8  13   7      158.84      166.03     33.96 o 
  -7  13   7      101.52       91.90     28.63 o 
  -6  13   7       92.02      150.54     61.89 o 
  -5  13   7      778.16      842.30     74.30 o 
  -4  13   7      381.58      425.64     36.50 o 
  -3  13   7      482.29      504.10     53.30 o 
  -2  13   7      649.81      493.33     36.78 o 
  -1  13   7       29.30        6.05     16.74 o 
   0  13   7      141.13      158.38     20.01 o 
   1  13   7      178.79      180.24     21.54 o 
   2  13   7      763.51      725.06     44.54 o 
   3  13   7      349.76      390.16     55.29 o 
   4  13   7      228.27      156.18     43.86 o 
   5  13   7       45.33       76.67     43.14 o 
  -9  14   7       58.52       25.20     29.95 o 
  -8  14   7      194.33      181.70     38.60 o 
  -7  14   7      353.10      361.90     66.62 o 
  -6  14   7      747.59      677.49     49.12 o 
  -5  14   7      177.83      206.02     31.54 o 
  -4  14   7       22.59       -3.37     18.53 o 
  -3  14   7       93.12       81.25     32.30 o 
  -2  14   7      603.82      609.83     71.35 o 
  -1  14   7      640.77      642.00     37.57 o 
   0  14   7      563.43      629.62     32.78 o 
   1  14   7       96.14       99.39     19.21 o 
   2  14   7       68.06       85.91     25.00 o 
   3  14   7        7.29      -26.07     31.67 o 
   4  14   7      180.68      180.89     49.65 o 
   5  14   7      278.83      241.02     55.14 o 
  -8  15   7      275.05      255.43     40.14 o 
  -7  15   7        3.74      -27.42     21.50 o 
  -6  15   7       67.48       53.00     25.47 o 
  -5  15   7      143.08      154.00     60.49 o 
  -4  15   7      739.54      647.21    162.80 o 
  -3  15   7      881.04      764.16     45.81 o 
  -2  15   7      331.98      336.28     34.49 o 
  -1  15   7       90.39       83.42     22.93 o 
   0  15   7      136.61      118.15     19.49 o 
   1  15   7      309.18      332.94     27.67 o 
   2  15   7      183.03      217.79     29.91 o 
   3  15   7      244.27      373.57     39.02 o 
   4  15   7       83.33       81.29     42.31 o 
  -8  16   7      153.29      122.51     34.79 o 
  -7  16   7      425.78      525.29     86.89 o 
  -6  16   7      398.78      521.82     47.19 o 
  -5  16   7      219.88      223.13     34.23 o 
  -4  16   7      130.19      136.14     28.72 o 
  -3  16   7       82.56       77.63     24.64 o 
  -2  16   7      166.66      184.43     29.77 o 
  -1  16   7      220.39      187.24     29.21 o 
   0  16   7      245.25      188.29     34.24 o 
   1  16   7      183.47      193.07     29.35 o 
   2  16   7       65.43       92.79     26.80 o 
   3  16   7      311.61      382.55     40.15 o 
   4  16   7      230.17      232.96     53.74 o 
  -7  17   7        0.37       -9.62     23.99 o 
  -6  17   7       26.13       29.28     43.82 o 
  -5  17   7      276.90      199.32     33.64 o 
  -4  17   7      328.05      292.74     35.52 o 
  -3  17   7      647.03      619.78     67.21 o 
  -2  17   7      234.26      252.29     33.77 o 
  -1  17   7       16.12        2.01     19.65 o 
   0  17   7       11.80      -18.84     19.70 o 
   1  17   7      143.79      146.56     29.65 o 
   2  17   7      137.52      140.81     46.13 o 
   3  17   7      159.69      140.21     44.31 o 
  -7  18   7       99.73       73.63     32.30 o 
  -6  18   7      201.96      194.33     35.85 o 
  -5  18   7      308.81      329.76     39.85 o 
  -4  18   7       37.76       22.35     24.03 o 
  -3  18   7       21.23       19.94     34.47 o 
  -2  18   7       45.81       12.65     21.73 o 
  -1  18   7      231.49      248.17     33.82 o 
   0  18   7      282.21      252.67     48.78 o 
   1  18   7      210.90      231.18     49.65 o 
   2  18   7        0.43       12.39     24.14 o 
   3  18   7       43.89       39.09     38.18 o 
  -6  19   7        1.27       36.28     34.08 o 
  -5  19   7      133.26      137.94     32.67 o 
  -4  19   7      487.68      403.05     82.25 o 
  -3  19   7      287.72      208.74     50.29 o 
  -2  19   7       72.74       34.83     24.36 o 
  -1  19   7       20.73       36.50     23.56 o 
   0  19   7       51.05      121.13     44.39 o 
   1  19   7      249.55      274.06     54.61 o 
   2  19   7      148.88      200.08     34.12 o 
  -5  20   7      113.09      101.98     31.42 o 
  -4  20   7       65.78       71.64     41.25 o 
  -3  20   7       21.52       39.77     39.02 o 
  -2  20   7      143.49      211.36     35.48 o 
  -1  20   7      141.32      192.35     50.41 o 
   0  20   7      155.70      129.57     45.56 o 
   1  20   7      250.20      281.93     57.63 o 
  -4  21   7      206.15      225.62     55.74 o 
  -3  21   7      150.02      116.14     45.18 o 
  -2  21   7       58.24       75.15     30.55 o 
  -1  21   7        4.61       22.55     39.24 o 
   0  21   7       31.03       37.16     40.98 o 
  -4 -20   8      103.69       75.64     25.63 o 
  -3 -20   8      227.69      244.00     31.81 o 
  -2 -20   8      120.38      144.73     27.71 o 
  -1 -20   8       42.60       47.86     35.42 o 
  -5 -19   8      199.28      220.36     31.12 o 
  -4 -19   8       35.99       52.93     22.04 o 
  -3 -19   8       84.01       48.44     22.74 o 
  -2 -19   8      114.27       79.81     23.46 o 
  -1 -19   8      237.50      210.04     28.72 o 
   0 -19   8      236.17      176.79     28.36 o 
   1 -19   8      180.31      134.72     32.64 o 
  -6 -18   8        8.51      -11.41     25.83 o 
  -5 -18   8      100.56       70.29     24.08 o 
  -4 -18   8      234.78      235.85     33.32 o 
  -3 -18   8      245.83      234.65     29.81 o 
  -2 -18   8      152.03      138.57     25.61 o 
  -1 -18   8       41.57       27.77     16.50 o 
   0 -18   8       72.51       70.78     26.17 o 
   1 -18   8      181.63      227.00     35.40 o 
   2 -18   8      106.52      176.16     47.38 o 
  -7 -17   8      167.88      138.03     28.33 o 
  -6 -17   8      367.90      395.25     36.49 o 
  -5 -17   8      254.30      261.27     30.64 o 
  -4 -17   8       71.04       80.68     22.40 o 
  -3 -17   8        7.17      -10.94     17.48 o 
  -2 -17   8      155.99      141.96     24.69 o 
  -1 -17   8      263.13      270.48     24.38 o 
   0 -17   8      220.23      223.10     23.64 o 
   1 -17   8       58.86       85.68     30.54 o 
   2 -17   8        2.29        5.94     35.57 o 
  -7 -16   8       48.69       51.04     24.69 o 
  -6 -16   8        4.15        0.32     18.97 o 
  -5 -16   8      186.16      156.24     26.00 o 
  -4 -16   8      246.03      221.26     27.64 o 
  -3 -16   8      453.28      412.38     33.73 o 
  -2 -16   8      265.28      217.44     30.75 o 
  -1 -16   8       52.08       31.83     16.15 o 
   0 -16   8       36.70       36.00     16.86 o 
   1 -16   8       57.26       57.76     33.49 o 
   2 -16   8      206.35      121.70     39.81 o 
   3 -16   8      374.61      365.03     55.82 o 
  -8 -15   8      176.97      157.59     47.61 o 
  -7 -15   8      177.05      159.63     26.80 o 
  -6 -15   8      386.33      356.51     47.96 o 
  -5 -15   8      292.44      316.17     30.14 o 
  -4 -15   8      153.77      151.47     24.60 o 
  -3 -15   8       54.75       84.95     28.59 o 
  -2 -15   8      193.74      206.68     22.02 o 
  -1 -15   8      343.44      342.66     25.24 o 
   0 -15   8      604.37      603.35     44.65 o 
   1 -15   8       70.99       84.42     26.42 o 
   2 -15   8       80.28       68.76     39.02 o 
   3 -15   8       53.91       98.31     43.29 o 
  -8 -14   8      192.13      223.15     52.17 o 
  -7 -14   8      100.80      111.39     27.74 o 
  -6 -14   8       67.63       73.94     21.39 o 
  -5 -14   8      191.00      213.30     26.62 o 
  -4 -14   8      699.21      747.93     77.26 o 
  -3 -14   8      552.17      480.36     27.46 o 
  -2 -14   8      255.65      301.56     23.76 o 
  -1 -14   8      171.39      137.17     21.35 o 
   0 -14   8      310.40      347.80     25.06 o 
   1 -14   8      156.47      160.82     40.28 o 
   2 -14   8      202.12      197.24     44.24 o 
   3 -14   8      308.98      350.04     53.58 o 
   4 -14   8      162.31      251.96     49.69 o 
  -9 -13   8      101.59       84.22     52.79 o 
  -8 -13   8      129.67      134.57     26.49 o 
  -7 -13   8      191.27      159.37     26.48 o 
  -6 -13   8      494.76      430.45     33.07 o 
  -5 -13   8      221.00      175.27     33.86 o 
  -4 -13   8       24.86       59.39     18.50 o 
  -3 -13   8       11.01       15.30     12.40 o 
  -2 -13   8      520.94      434.90     26.18 o 
  -1 -13   8      476.72      452.56     26.52 o 
   0 -13   8      309.65      267.03     28.74 o 
   1 -13   8      259.95      306.32     37.80 o 
   2 -13   8       45.09       64.41     35.16 o 
   3 -13   8        9.27      -11.96     33.34 o 
   4 -13   8       15.61      -47.11     31.41 o 
  -9 -12   8      147.63       89.01     30.22 o 
  -8 -12   8      190.55      171.29     26.73 o 
  -7 -12   8      145.34      134.82     23.81 o 
  -6 -12   8       46.62       67.88     20.08 o 
  -5 -12   8      199.95      226.43     25.49 o 
  -4 -12   8      380.20      422.37     25.55 o 
  -3 -12   8      403.83      510.35     30.10 o 
  -2 -12   8      373.36      434.70     25.53 o 
  -1 -12   8      340.01      287.96     22.35 o 
   0 -12   8      116.53      125.59     25.83 o 
   1 -12   8      175.91      202.04     24.64 o 
   2 -12   8      422.09      379.75     51.88 o 
   3 -12   8      234.53      249.72     46.74 o 
   4 -12   8       74.13       25.47     33.76 o 
  -9 -11   8       60.66       87.64     29.66 o 
  -8 -11   8      231.58      243.29     29.14 o 
  -7 -11   8      819.95      836.49     41.87 o 
  -6 -11   8     1002.40      995.20     64.89 o 
  -5 -11   8      388.46      497.48     52.71 o 
  -4 -11   8      317.50      324.30     37.78 o 
  -3 -11   8        6.15       11.51     12.72 o 
  -2 -11   8      104.17      137.18     17.75 o 
  -1 -11   8      259.60      296.60     25.61 o 
   0 -11   8      721.79      742.33     32.81 o 
   1 -11   8      495.43      509.12     34.90 o 
   2 -11   8       67.11       24.21     34.59 o 
   3 -11   8       64.17       61.08     36.48 o 
   4 -11   8      200.11      187.96     46.24 o 
   5 -11   8       69.71       73.49     38.71 o 
  -9 -10   8      189.61      164.90     33.76 o 
  -8 -10   8      360.50      404.34     33.78 o 
  -7 -10   8      213.84      205.59     26.14 o 
  -6 -10   8       91.65       92.14     20.24 o 
  -5 -10   8      258.11      304.32     54.87 o 
  -4 -10   8      614.24      620.81     28.12 o 
  -3 -10   8     1097.80     1033.03     34.90 o 
  -2 -10   8      788.04      773.91     42.66 o 
  -1 -10   8       30.06       27.50     14.22 o 
   0 -10   8      108.86      121.25     17.00 o 
   1 -10   8      730.15      835.14     39.65 o 
   2 -10   8      688.17      637.22     51.01 o 
   3 -10   8      348.90      279.96     46.39 o 
   4 -10   8      171.90      149.25     41.29 o 
   5 -10   8       29.13        4.01     34.21 o 
 -10  -9   8       67.40       57.49     30.27 o 
  -9  -9   8       24.75       21.71     28.27 o 
  -8  -9   8      208.49      171.39     25.11 o 
  -7  -9   8      821.68      768.71     53.37 o 
  -6  -9   8     1285.54     1242.60     58.50 o 
  -5  -9   8      540.23      576.18     27.37 o 
  -4  -9   8      600.30      592.07     32.13 o 
  -3  -9   8      436.94      370.81     22.78 o 
  -2  -9   8       76.37      110.23     15.74 o 
  -1  -9   8      317.02      259.59     19.53 o 
   0  -9   8      324.18      302.78     20.87 o 
   1  -9   8      305.86      341.05     27.77 o 
   2  -9   8       53.72       68.58     24.81 o 
   3  -9   8       38.79       74.72     26.16 o 
   4  -9   8      263.97      307.55     51.50 o 
   5  -9   8      322.63      304.03     52.00 o 
 -10  -8   8      348.84      389.10     92.71 o 
  -9  -8   8      498.00      523.04     47.98 o 
  -8  -8   8      432.06      367.59     31.27 o 
  -7  -8   8      157.15      144.26     21.95 o 
  -6  -8   8        9.23       23.83     15.68 o 
  -5  -8   8      543.89      552.65     36.92 o 
  -4  -8   8      804.51      751.82     29.48 o 
  -3  -8   8     1358.34     1403.62     46.24 o 
  -2  -8   8      205.75      260.63     19.11 o 
  -1  -8   8      145.16      152.97     19.60 o 
   0  -8   8       13.02       24.11     17.04 o 
   1  -8   8      174.03      169.26     22.38 o 
   2  -8   8      792.48      923.35     52.47 o 
   3  -8   8      435.15      447.02     39.86 o 
   4  -8   8       70.87       90.23     27.86 o 
   5  -8   8       37.80       -1.79     24.44 o 
 -10  -7   8       91.79      127.60     32.21 o 
  -9  -7   8       42.52       29.34     25.10 o 
  -8  -7   8      228.72      241.23     27.20 o 
  -7  -7   8      472.96      550.92     33.58 o 
  -6  -7   8     1049.63     1112.71     43.40 o 
  -5  -7   8      922.86      767.19     71.80 o 
  -4  -7   8      283.80      285.81     19.91 o 
  -3  -7   8       77.13       87.33     14.25 o 
  -2  -7   8      955.02      950.41     31.43 o 
  -1  -7   8     1390.74     1405.56     38.37 o 
   0  -7   8      764.55      812.14     36.06 o 
   1  -7   8      480.94      500.32     30.56 o 
   2  -7   8      407.15      450.02     43.97 o 
   3  -7   8       40.10       49.91     24.05 o 
   4  -7   8       44.27       47.32     24.11 o 
   5  -7   8      237.81      252.60    102.21 o 
   6  -7   8      121.27       98.34     31.57 o 
 -10  -6   8      276.37      344.63     58.62 o 
  -9  -6   8      649.25      664.29     50.23 o 
  -8  -6   8      462.00      451.93     34.13 o 
  -7  -6   8      264.00      276.69     25.29 o 
  -6  -6   8      215.04      224.99     19.12 o 
  -5  -6   8      672.44      614.80     31.66 o 
  -4  -6   8      647.00      598.52     30.37 o 
  -3  -6   8      783.39      770.55     28.40 o 
  -2  -6   8      851.55      836.59     29.11 o 
  -1  -6   8      308.41      337.94     35.76 o 
   0  -6   8      373.05      426.35     27.41 o 
   1  -6   8      270.77      299.68     63.97 o 
   2  -6   8       87.67       89.44     23.94 o 
   3  -6   8      461.70      463.56     40.45 o 
   4  -6   8      280.18      294.68     36.93 o 
   5  -6   8       40.25       46.09     41.82 o 
   6  -6   8       20.85       56.92     29.04 o 
 -10  -5   8      123.95      221.27     49.27 o 
  -9  -5   8       13.17       68.08     36.37 o 
  -8  -5   8      142.08      147.42     26.80 o 
  -7  -5   8      556.32      465.84     27.17 o 
  -6  -5   8      226.61      204.02     33.29 o 
  -5  -5   8      589.13      684.25     27.61 o 
  -4  -5   8      300.52      299.42     23.79 o 
  -3  -5   8       59.74       69.59     12.84 o 
  -2  -5   8      202.99      215.61     16.82 o 
  -1  -5   8      697.38      745.05     28.14 o 
   0  -5   8      923.43      914.60     37.29 o 
   1  -5   8       83.95      112.33     23.84 o 
   2  -5   8      231.87      258.99     31.81 o 
   3  -5   8       47.57       34.71     21.51 o 
   4  -5   8      277.39      242.34     34.18 o 
   5  -5   8      438.58      375.99     52.77 o 
   6  -5   8      141.98      159.17     34.66 o 
 -10  -4   8      753.79      845.21     78.14 o 
  -9  -4   8     1331.63     1277.26     86.32 o 
  -8  -4   8      398.36      470.13     36.36 o 
  -7  -4   8      110.54      118.28     18.28 o 
  -6  -4   8       61.13       58.41     13.53 o 
  -5  -4   8      314.85      350.47     21.18 o 
  -4  -4   8     1420.44     1477.04     38.49 o 
  -3  -4   8     1533.03     1559.61     54.12 o 
  -2  -4   8      959.70      931.51     30.69 o 
  -1  -4   8      566.05      622.43     30.91 o 
   0  -4   8       34.25       75.13     17.48 o 
   1  -4   8      526.57      542.89     38.23 o 
   2  -4   8      689.50      734.86     58.18 o 
   3  -4   8      760.15      769.91    104.90 o 
   4  -4   8      137.95      146.31     29.47 o 
   5  -4   8       37.34       55.19     26.30 o 
   6  -4   8       18.91       -0.08     24.85 o 
 -10  -3   8       53.88       80.34     37.84 o 
  -9  -3   8      121.70      138.24     39.58 o 
  -8  -3   8      547.10      588.71     46.19 o 
  -7  -3   8      816.75      807.49     42.91 o 
  -6  -3   8     1950.28     1843.20     51.67 o 
  -5  -3   8     1916.62     1890.35     44.78 o 
  -4  -3   8      927.81      915.26     30.06 o 
  -3  -3   8       24.15       33.74     11.01 o 
  -2  -3   8      690.30      688.11     24.56 o 
  -1  -3   8      841.86      972.79     57.12 o 
   0  -3   8      721.29      722.25     47.41 o 
   1  -3   8      857.04      945.03     46.43 o 
   2  -3   8       46.47       67.24     21.70 o 
   3  -3   8       99.51      111.47     26.02 o 
   4  -3   8      450.57      449.55     39.85 o 
   5  -3   8      395.48      450.06     42.74 o 
   6  -3   8      357.07      312.00     40.69 o 
 -11  -2   8       90.62      136.35     53.36 o 
  -9  -2   8      471.05      422.40     53.13 o 
  -8  -2   8      904.34      872.23     44.83 o 
  -7  -2   8      604.81      587.09     30.15 o 
  -6  -2   8       31.34       22.20     13.45 o 
  -5  -2   8      215.15      240.52     21.03 o 
  -4  -2   8      999.57     1025.38     30.96 o 
  -3  -2   8      806.48      776.95     32.98 o 
  -2  -2   8      623.14      647.58     23.34 o 
  -1  -2   8      182.36      152.06     18.83 o 
   0  -2   8      109.22      124.27     34.49 o 
   1  -2   8      480.01      444.99     59.34 o 
   2  -2   8      222.33      218.48     28.73 o 
   3  -2   8      449.42      383.65     84.28 o 
   4  -2   8      384.15      342.21     50.50 o 
   5  -2   8       12.98       -9.56     22.50 o 
   6  -2   8       16.45        7.73     26.24 o 
 -11  -1   8      186.17      162.31     55.06 o 
 -10  -1   8       53.19       68.23     44.01 o 
  -9  -1   8        1.37       24.79     29.37 o 
  -8  -1   8      131.05      128.15     19.44 o 
  -7  -1   8     1209.51     1154.63     55.56 o 
  -6  -1   8     1031.25     1027.39     37.05 o 
  -5  -1   8     1068.74     1014.77     36.76 o 
  -4  -1   8      388.42      404.83     30.39 o 
  -3  -1   8       30.84       36.67     18.30 o 
  -2  -1   8      297.41      364.34     17.68 o 
  -1  -1   8      797.03      795.69     33.46 o 
   0  -1   8     1300.97     1338.78     54.04 o 
   1  -1   8      772.98      791.94     64.01 o 
   2  -1   8        7.74        5.94     41.23 o 
   3  -1   8        3.08       -9.11     20.64 o 
   4  -1   8      137.58      148.81     29.53 o 
   5  -1   8      193.16      222.65     35.13 o 
   6  -1   8      239.07      232.02     36.48 o 
 -11   0   8       63.20       72.73     48.14 o 
 -10   0   8      498.40      675.00     77.61 o 
  -9   0   8      927.46     1037.00     44.30 o 
  -8   0   8      954.74      964.85     49.40 o 
  -7   0   8        6.13       -6.26     12.96 o 
  -6   0   8      237.06      189.70     19.70 o 
  -5   0   8      104.95      104.37     22.54 o 
  -4   0   8     1041.60     1017.62     47.50 o 
  -3   0   8      686.12      757.07     25.11 o 
  -2   0   8      448.33      470.05     27.97 o 
  -1   0   8        2.33        9.04     12.90 o 
   0   0   8      147.01      160.76     24.48 o 
   1   0   8       67.37       39.13     18.95 o 
   2   0   8     1754.57     1770.39     66.74 o 
   3   0   8        8.49       17.20     20.84 o 
   4   0   8      205.97      264.22     33.96 o 
   5   0   8       23.01       33.33     42.46 o 
   6   0   8       15.18       21.01     26.58 o 
 -11   1   8      164.28      181.08     57.33 o 
 -10   1   8       46.60       33.15     40.00 o 
  -9   1   8        1.21       30.58     31.11 o 
  -8   1   8      146.82      121.83     20.51 o 
  -7   1   8     1154.61     1205.34     37.29 o 
  -6   1   8      995.36      973.17     35.29 o 
  -5   1   8     1050.88      948.42     35.40 o 
  -4   1   8      399.49      418.30     25.06 o 
  -3   1   8       26.18       30.09     11.10 o 
  -2   1   8      278.61      323.31     23.34 o 
  -1   1   8      770.15      799.14     40.85 o 
   0   1   8     1295.31     1319.71     61.19 o 
   1   1   8      791.84      845.10     81.99 o 
   2   1   8        3.72        9.26     18.36 o 
   3   1   8        2.91      -27.16     18.11 o 
   4   1   8      118.69       99.99     42.36 o 
   5   1   8      196.76      227.36     35.25 o 
   6   1   8      238.00      260.85     57.20 o 
 -11   2   8       91.44       90.75     52.11 o 
 -10   2   8      309.36      220.47     54.83 o 
  -9   2   8      421.16      411.06     39.42 o 
  -8   2   8      909.61      927.77     57.35 o 
  -7   2   8      578.56      497.14     29.91 o 
  -6   2   8       30.64       25.07     11.69 o 
  -5   2   8      200.81      187.43     16.19 o 
  -4   2   8     1008.24     1008.94     30.25 o 
  -3   2   8      750.63      732.18     24.93 o 
  -2   2   8      617.61      650.40     50.06 o 
  -1   2   8      169.63      167.26     23.29 o 
   0   2   8      107.33      127.16     27.08 o 
   1   2   8      511.63      503.88     35.84 o 
   2   2   8      254.44      267.31     29.87 o 
   3   2   8      440.50      366.99     34.95 o 
   4   2   8      393.65      349.14     37.28 o 
   5   2   8       12.09       29.25     24.44 o 
   6   2   8       20.17       29.76     45.60 o 
 -10   3   8       52.70       65.22     30.40 o 
  -9   3   8      118.11      101.32     28.22 o 
  -8   3   8      558.43      682.68     48.36 o 
  -7   3   8      878.16      906.20     47.19 o 
  -6   3   8     1926.59     1910.95     44.22 o 
  -5   3   8     1881.64     1919.14     43.82 o 
  -4   3   8      978.58      944.89     29.17 o 
  -3   3   8       19.96       25.29     17.11 o 
  -2   3   8      753.48      811.40     40.08 o 
  -1   3   8      839.24      951.23     44.39 o 
   0   3   8      724.01      756.40     40.82 o 
   1   3   8      841.70      944.94     49.33 o 
   2   3   8       58.26      101.31     37.52 o 
   3   3   8       96.21       38.53     32.37 o 
   4   3   8      440.82      443.18     71.96 o 
   5   3   8      396.31      405.12     40.50 o 
   6   3   8      368.19      455.06     64.07 o 
 -10   4   8      752.70      860.27     57.56 o 
  -9   4   8     1302.99     1333.82     65.18 o 
  -8   4   8      411.03      432.65     39.29 o 
  -7   4   8      120.80      129.97     20.13 o 
  -6   4   8       66.26       59.04     22.26 o 
  -5   4   8      310.70      333.72     22.61 o 
  -4   4   8     1436.81     1540.06     38.98 o 
  -3   4   8     1524.59     1655.33     43.51 o 
  -2   4   8      898.45      935.91     42.34 o 
  -1   4   8      531.86      493.58     33.62 o 
   0   4   8       35.42       68.68     19.71 o 
   1   4   8      518.12      436.13     33.92 o 
   2   4   8      733.90      859.73     55.55 o 
   3   4   8      766.32      810.24     48.04 o 
   4   4   8      158.26      166.86     30.24 o 
   5   4   8       41.58       28.36     25.18 o 
   6   4   8       19.90        1.40     35.31 o 
 -10   5   8      133.39      162.93     43.24 o 
  -9   5   8       14.94      -12.25     23.41 o 
  -8   5   8      138.62      124.19     29.16 o 
  -7   5   8      547.41      513.85     31.11 o 
  -6   5   8      190.11      196.14     21.38 o 
  -5   5   8      670.09      736.34     26.53 o 
  -4   5   8      314.09      308.03     26.58 o 
  -3   5   8       66.77       46.46     12.76 o 
  -2   5   8      244.78      262.23     25.82 o 
  -1   5   8      686.09      699.28     39.37 o 
   0   5   8      973.82      973.08     74.15 o 
   1   5   8       65.11      111.66     23.42 o 
   2   5   8      224.22      210.32     28.42 o 
   3   5   8       40.58       25.99     33.24 o 
   4   5   8      280.29      315.74     36.53 o 
   5   5   8      439.56      462.04     53.17 o 
   6   5   8      138.83      201.93     53.24 o 
 -10   6   8      285.72      258.52     41.38 o 
  -9   6   8      679.11      831.03     55.58 o 
  -8   6   8      457.83      442.56     41.04 o 
  -7   6   8      251.16      201.34     29.97 o 
  -6   6   8      224.84      229.02     22.37 o 
  -5   6   8      694.40      616.74     30.90 o 
  -4   6   8      727.66      709.03     39.96 o 
  -3   6   8      764.52      731.77     38.41 o 
  -2   6   8      795.58      862.85     48.59 o 
  -1   6   8      341.36      315.30     28.42 o 
   0   6   8      367.30      319.10     29.23 o 
   1   6   8      302.79      381.83     82.50 o 
   2   6   8      102.18      140.04     27.05 o 
   3   6   8      485.43      503.73     40.51 o 
   4   6   8      283.85      312.30     36.78 o 
   5   6   8       40.55      106.26     42.57 o 
   6   6   8       17.78      -31.45     35.34 o 
 -10   7   8       91.83      106.12     34.18 o 
  -9   7   8       39.38        0.71     25.40 o 
  -8   7   8      229.57      220.21     33.98 o 
  -7   7   8      441.33      464.60     39.79 o 
  -6   7   8     1020.23     1090.95     53.02 o 
  -5   7   8      915.29      898.22     65.22 o 
  -4   7   8      245.17      265.12     19.86 o 
  -3   7   8       68.25       85.75     18.69 o 
  -2   7   8      905.50      972.24     43.77 o 
  -1   7   8     1448.98     1541.71     56.95 o 
   0   7   8      722.96      768.35     41.92 o 
   1   7   8      498.86      505.73     37.42 o 
   2   7   8      392.32      426.25     77.84 o 
   3   7   8       38.92       37.01     22.37 o 
   4   7   8       38.47       11.36     22.62 o 
   5   7   8      249.40      214.83     52.79 o 
   6   7   8      119.83      161.44     54.72 o 
 -10   8   8      338.03      363.66     45.21 o 
  -9   8   8      498.82      625.17    131.99 o 
  -8   8   8      437.39      445.51     42.87 o 
  -7   8   8      160.15      189.44     30.93 o 
  -6   8   8        7.32       -6.90     18.88 o 
  -5   8   8      542.09      655.36     41.40 o 
  -4   8   8      795.43      794.04     41.84 o 
  -3   8   8     1296.20     1364.12     75.38 o 
  -2   8   8      222.21      249.44     31.41 o 
  -1   8   8      134.70      172.36     21.65 o 
   0   8   8       13.74        5.04     17.44 o 
   1   8   8      160.25      125.74     23.98 o 
   2   8   8      789.91      901.49     48.48 o 
   3   8   8      421.32      448.35     38.71 o 
   4   8   8       69.55      110.88     41.51 o 
   5   8   8       38.47       53.70     41.74 o 
 -10   9   8       68.92       48.70     31.07 o 
  -9   9   8       24.84       17.94     25.75 o 
  -8   9   8      196.99      259.42     73.04 o 
  -7   9   8      805.02      794.25     50.63 o 
  -6   9   8     1259.57     1234.69    113.09 o 
  -5   9   8      544.10      484.72     37.79 o 
  -4   9   8      619.47      600.53     81.99 o 
  -3   9   8      456.40      450.36     43.95 o 
  -2   9   8       50.19       52.49     18.48 o 
  -1   9   8      338.67      299.99     21.99 o 
   0   9   8      336.69      299.38     22.83 o 
   1   9   8      297.52      286.66     30.64 o 
   2   9   8       50.53       34.22     22.07 o 
   3   9   8       39.39       30.34     22.30 o 
   4   9   8      278.61      296.53     53.62 o 
   5   9   8      321.06      279.66     55.10 o 
  -9  10   8      212.49      216.02     36.82 o 
  -8  10   8      358.16      324.79     39.00 o 
  -7  10   8      207.95      161.95     30.62 o 
  -6  10   8       89.57      115.77     26.35 o 
  -5  10   8      277.94      278.94     31.43 o 
  -4  10   8      658.97      798.68     43.58 o 
  -3  10   8     1106.78      967.22     73.04 o 
  -2  10   8      820.62      781.10     40.26 o 
  -1  10   8       26.30       19.77     15.30 o 
   0  10   8      109.60      113.20     17.85 o 
   1  10   8      766.13      842.59     46.36 o 
   2  10   8      704.73      779.81     46.64 o 
   3  10   8      351.10      345.29     36.00 o 
   4  10   8      190.22      178.28     49.73 o 
   5  10   8       26.38       48.59     40.11 o 
  -9  11   8       56.60       19.91     26.08 o 
  -8  11   8      211.56      163.12     33.69 o 
  -7  11   8      837.81      862.98    114.95 o 
  -6  11   8     1011.90      942.11     52.56 o 
  -5  11   8      356.19      383.65     35.75 o 
  -4  11   8      312.49      282.48     29.37 o 
  -3  11   8        7.69       13.93     26.98 o 
  -2  11   8      118.93      112.08     21.23 o 
  -1  11   8      253.33      258.04     22.11 o 
   0  11   8      729.16      780.61     34.88 o 
   1  11   8      535.37      535.56     39.32 o 
   2  11   8       72.50      113.53     26.16 o 
   3  11   8       65.27       65.54     38.11 o 
   4  11   8      200.16      275.57     55.06 o 
   5  11   8       75.71       -3.22     38.75 o 
  -9  12   8      142.36       96.14     54.66 o 
  -8  12   8      187.39      158.90     52.68 o 
  -7  12   8      154.23      134.20     30.77 o 
  -6  12   8       43.45       77.76     25.69 o 
  -5  12   8      186.70      270.68     32.63 o 
  -4  12   8      354.32      384.59     53.62 o 
  -3  12   8      415.52      394.77     52.34 o 
  -2  12   8      344.81      321.34     31.04 o 
  -1  12   8      314.98      317.93     46.56 o 
   0  12   8      117.65      125.69     19.36 o 
   1  12   8      180.38      148.81     27.09 o 
   2  12   8      414.33      397.63    107.19 o 
   3  12   8      242.28      266.49     50.03 o 
   4  12   8       77.56       76.63     42.31 o 
  -9  13   8      111.12       61.90     32.55 o 
  -8  13   8      120.71      146.54     34.58 o 
  -7  13   8      204.17      166.67     33.35 o 
  -6  13   8      479.10      420.95     40.36 o 
  -5  13   8      215.92      152.96     28.44 o 
  -4  13   8       15.55        9.35     31.52 o 
  -3  13   8       11.13       10.14     28.31 o 
  -2  13   8      548.99      510.46     39.46 o 
  -1  13   8      477.06      505.75     48.65 o 
   0  13   8      289.92      318.89     25.79 o 
   1  13   8      262.18      352.35     82.99 o 
   2  13   8       50.43       78.52     38.83 o 
   3  13   8        7.93      -18.58     33.87 o 
   4  13   8       21.29       49.20     41.32 o 
  -8  14   8      201.62      252.91     68.80 o 
  -7  14   8       89.38      122.21     30.45 o 
  -6  14   8       73.25       71.22     27.00 o 
  -5  14   8      185.92      193.84     45.54 o 
  -4  14   8      664.68      726.05     73.53 o 
  -3  14   8      563.97      512.61     61.30 o 
  -2  14   8      254.72      293.37     38.32 o 
  -1  14   8      165.28      100.25     23.90 o 
   0  14   8      310.68      381.66     43.20 o 
   1  14   8      158.64      173.75     29.12 o 
   2  14   8      192.24      209.00     44.54 o 
   3  14   8      307.72      363.74     57.29 o 
   4  14   8      159.47       77.24     43.90 o 
  -8  15   8      185.96      223.17     44.20 o 
  -7  15   8      166.09      118.29     43.69 o 
  -6  15   8      378.22      393.67     41.22 o 
  -5  15   8      277.57      334.93     42.72 o 
  -4  15   8      150.24      242.00     51.35 o 
  -3  15   8       50.25       92.90     38.83 o 
  -2  15   8      184.42      249.29     38.11 o 
  -1  15   8      327.73      380.81     36.57 o 
   0  15   8      627.19      578.29     33.33 o 
   1  15   8       78.32      101.40     24.65 o 
   2  15   8       86.91      173.02     46.17 o 
   3  15   8       53.76      130.44     45.52 o 
  -7  16   8       56.69        5.29     25.81 o 
  -6  16   8        2.28       21.02     24.20 o 
  -5  16   8      182.04      248.32     53.66 o 
  -4  16   8      258.77      239.43     51.69 o 
  -3  16   8      474.12      445.03     60.78 o 
  -2  16   8      256.65      220.11     32.01 o 
  -1  16   8       52.93       59.56     23.88 o 
   0  16   8       39.48       46.98     22.03 o 
   1  16   8       57.27       83.55     25.67 o 
   2  16   8      224.18      294.64     51.81 o 
   3  16   8      383.35      282.23     58.20 o 
  -7  17   8      142.79       94.79     32.27 o 
  -6  17   8      394.24      378.54     43.96 o 
  -5  17   8      248.36      191.45     51.88 o 
  -4  17   8       66.59       86.32     38.64 o 
  -3  17   8        7.97      -11.58     30.20 o 
  -2  17   8      157.48      161.98     30.34 o 
  -1  17   8      267.17      243.88     33.90 o 
   0  17   8      227.54      272.77     48.51 o 
   1  17   8       46.07      100.34     27.58 o 
   2  17   8        4.51       40.45     40.19 o 
  -6  18   8        9.56       28.46     37.16 o 
  -5  18   8      109.09      119.47     46.13 o 
  -4  18   8      223.78      287.68     55.63 o 
  -3  18   8      227.87      225.01     51.69 o 
  -2  18   8      155.41      130.70     29.65 o 
  -1  18   8       42.81       51.02     25.69 o 
   0  18   8       77.67      166.24     45.87 o 
   1  18   8      175.85      147.51     44.88 o 
   2  18   8      100.75      114.97     46.36 o 
  -5  19   8      188.89      139.45     51.01 o 
  -4  19   8       31.62       29.37     35.53 o 
  -3  19   8       84.01       52.11     39.47 o 
  -2  19   8      105.92      104.98     39.11 o 
  -1  19   8      234.80      221.89     35.73 o 
   0  19   8      245.35      128.55     44.39 o 
   1  19   8      171.96      131.31     46.47 o 
  -4  20   8      103.99       55.40     40.45 o 
  -3  20   8      206.24      210.37     53.40 o 
  -2  20   8      108.54      103.18     41.66 o 
  -1  20   8       37.13       58.73     39.77 o 
  -3 -19   9      222.91      213.40     31.58 o 
  -2 -19   9      145.74      177.90     28.87 o 
  -5 -18   9      168.16      209.51     41.44 o 
  -4 -18   9       84.44       71.91     25.48 o 
  -3 -18   9       31.51       61.49     22.98 o 
  -2 -18   9       29.74       17.95     21.69 o 
  -1 -18   9      119.78      179.12     24.66 o 
   0 -18   9      162.64      174.11     36.48 o 
  -6 -17   9       40.01       -8.15     20.15 o 
  -5 -17   9       42.73       51.56     23.66 o 
  -4 -17   9      115.47      135.02     26.25 o 
  -3 -17   9      216.48      277.44     31.53 o 
  -2 -17   9      322.79      305.28     34.90 o 
  -1 -17   9       61.92       58.36     19.78 o 
   0 -17   9        6.11        5.89     26.42 o 
   1 -17   9       29.78        2.85     26.16 o 
  -6 -16   9      421.56      410.21     61.40 o 
  -5 -16   9      151.61      175.68     27.73 o 
  -4 -16   9       89.53       93.59     24.15 o 
  -3 -16   9       18.36       45.25     21.27 o 
  -2 -16   9      110.01      124.45     23.80 o 
  -1 -16   9      102.50       71.79     19.20 o 
   0 -16   9      121.05      143.54     26.21 o 
   1 -16   9      139.50      123.86     32.46 o 
   2 -16   9       27.24        8.96     27.03 o 
  -7 -15   9      150.65       95.97     25.64 o 
  -6 -15   9       25.72       39.06     21.43 o 
  -5 -15   9       17.99       37.01     20.25 o 
  -4 -15   9      237.23      284.80     30.11 o 
  -3 -15   9      423.71      448.26     34.68 o 
  -2 -15   9      302.36      290.00     25.36 o 
  -1 -15   9       67.82       77.00     22.38 o 
   0 -15   9        7.55      -15.53     24.32 o 
   1 -15   9       19.00        0.10     23.99 o 
   2 -15   9       75.48       79.40     30.38 o 
  -8 -14   9       16.98       13.56     21.50 o 
  -7 -14   9      174.88      174.59     28.48 o 
  -6 -14   9      273.43      215.14     28.73 o 
  -5 -14   9      118.70      138.94     25.39 o 
  -4 -14   9      114.85       88.56     21.73 o 
  -3 -14   9       15.32        9.03     14.78 o 
  -2 -14   9      166.52      138.50     20.35 o 
  -1 -14   9      341.28      424.05     33.22 o 
   0 -14   9      285.23      289.11     40.41 o 
   1 -14   9      129.55      100.14     23.97 o 
   2 -14   9       81.52       59.67     28.84 o 
   3 -14   9       12.87       22.08     27.65 o 
  -8 -13   9      299.86      329.09     34.70 o 
  -7 -13   9      184.99      188.07     31.31 o 
  -6 -13   9       10.24        4.19     17.97 o 
  -5 -13   9      218.03      234.45     27.97 o 
  -4 -13   9      264.48      319.79     46.76 o 
  -3 -13   9      613.26      707.41     51.44 o 
  -2 -13   9      302.91      371.73     26.47 o 
  -1 -13   9      105.69      183.97     25.95 o 
   0 -13   9       55.39       72.46     20.96 o 
   1 -13   9       48.84       41.06     19.90 o 
   2 -13   9      188.20      190.30     36.35 o 
   3 -13   9      100.77       82.18     31.86 o 
  -8 -12   9      119.16      102.02     43.38 o 
  -7 -12   9      165.61      202.49     31.64 o 
  -6 -12   9      278.38      315.23     30.46 o 
  -5 -12   9      416.45      366.27     31.29 o 
  -4 -12   9       88.17       56.78     19.18 o 
  -3 -12   9       29.36       24.82     14.72 o 
  -2 -12   9      170.64      191.33     24.98 o 
  -1 -12   9      147.30      118.05     21.79 o 
   0 -12   9      399.22      346.66     30.29 o 
   1 -12   9      248.26      277.51     29.03 o 
   2 -12   9      117.93      136.24     31.85 o 
   3 -12   9       22.81       10.94     47.68 o 
  -9 -11   9      306.45      322.30     43.19 o 
  -8 -11   9      156.59      117.84     25.00 o 
  -7 -11   9       91.30       93.01     22.20 o 
  -6 -11   9       18.71       10.40     17.25 o 
  -5 -11   9      151.46      149.81     24.34 o 
  -4 -11   9      157.58      112.09     21.80 o 
  -3 -11   9      299.05      380.36     25.34 o 
  -2 -11   9       47.65       64.75     16.43 o 
  -1 -11   9      188.90      181.43     24.50 o 
   0 -11   9        1.67        6.22     17.67 o 
   1 -11   9      132.53      123.61     24.19 o 
   2 -11   9      199.80      178.35     41.04 o 
   3 -11   9      524.31      610.90     49.87 o 
   4 -11   9       57.40       34.47     27.81 o 
  -9 -10   9        1.91        2.05     18.86 o 
  -8 -10   9      122.02      118.22     23.90 o 
  -7 -10   9      336.93      360.19     31.50 o 
  -6 -10   9      658.70      515.85     34.85 o 
  -5 -10   9      441.98      451.46     26.75 o 
  -4 -10   9      186.80      181.85     20.13 o 
  -3 -10   9      142.01       90.73     22.32 o 
  -2 -10   9       31.00       27.93     14.29 o 
  -1 -10   9      270.72      326.33     28.32 o 
   0 -10   9      570.40      676.41     37.89 o 
   1 -10   9      136.66      123.89     23.63 o 
   2 -10   9       75.54       99.22     29.11 o 
   3 -10   9        5.35       -3.13     24.27 o 
   4 -10   9       11.66       30.67     27.64 o 
  -9  -9   9      300.06      372.42     34.44 o 
  -8  -9   9      448.17      458.47     40.02 o 
  -7  -9   9      441.01      448.54     39.57 o 
  -6  -9   9       35.84       16.43     17.01 o 
  -5  -9   9      235.31      239.42     28.03 o 
  -4  -9   9      479.52      584.61     28.82 o 
  -3  -9   9      575.92      651.06     48.00 o 
  -2  -9   9      521.21      606.46     38.85 o 
  -1  -9   9      143.65      175.38     23.43 o 
   0  -9   9        3.73       17.40     25.66 o 
   1  -9   9      137.11      123.85     23.24 o 
   2  -9   9      489.60      424.67     62.14 o 
   3  -9   9      297.94      327.40     39.40 o 
   4  -9   9      199.11      178.19     35.46 o 
  -9  -8   9       72.42       15.42     19.80 o 
  -8  -8   9      112.89      125.42     23.30 o 
  -7  -8   9      200.73      183.41     24.80 o 
  -6  -8   9      497.79      553.94     33.67 o 
  -5  -8   9      265.21      210.80     26.37 o 
  -4  -8   9      525.37      480.22     30.53 o 
  -3  -8   9       38.46       37.98     14.31 o 
  -2  -8   9      185.54      123.38     21.18 o 
  -1  -8   9      581.96      558.44     33.49 o 
   0  -8   9      525.47      545.78     41.74 o 
   1  -8   9      351.11      355.41     36.35 o 
   2  -8   9       95.63       74.15     26.98 o 
   3  -8   9       42.52       41.15     25.51 o 
   4  -8   9       68.10       -1.49     27.74 o 
   5  -8   9       46.96        0.13     27.34 o 
 -10  -7   9      181.98      221.95     40.02 o 
  -9  -7   9      334.97      330.89     31.15 o 
  -8  -7   9      344.54      344.28     30.19 o 
  -7  -7   9      176.59      115.02     27.69 o 
  -6  -7   9       13.07      -12.96     12.23 o 
  -5  -7   9      222.08      253.92     20.93 o 
  -4  -7   9      561.37      565.35     27.31 o 
  -3  -7   9      302.05      291.82     21.16 o 
  -2  -7   9      392.15      363.14     27.84 o 
  -1  -7   9       78.51      144.28     21.68 o 
   0  -7   9       97.23       93.34     20.41 o 
   1  -7   9       18.50       33.82     64.45 o 
   2  -7   9      416.47      365.19     37.97 o 
   3  -7   9      253.27      314.12     79.81 o 
   4  -7   9      124.85       56.40     27.76 o 
   5  -7   9       15.56       26.20     27.44 o 
 -10  -6   9      113.38       77.09     50.77 o 
  -9  -6   9       12.19       -8.78     18.32 o 
  -8  -6   9        3.27        8.10     17.48 o 
  -7  -6   9      151.48      173.10     23.71 o 
  -6  -6   9      337.24      357.46     27.47 o 
  -5  -6   9      175.56      187.64     18.36 o 
  -4  -6   9      190.03      205.17     18.87 o 
  -3  -6   9       79.06       98.37     15.75 o 
  -2  -6   9      206.16      172.42     21.90 o 
  -1  -6   9     1223.10     1313.28     47.49 o 
   0  -6   9      313.82      375.02     29.17 o 
   1  -6   9      226.26      276.22     47.66 o 
   2  -6   9      112.36      125.03     28.29 o 
   3  -6   9       10.73        4.89     22.46 o 
   4  -6   9       30.23       27.41     25.50 o 
   5  -6   9       76.23       74.37     30.49 o 
 -10  -5   9      377.65      404.42     61.57 o 
  -9  -5   9      333.91      374.72     32.23 o 
  -8  -5   9      526.90      565.61     35.33 o 
  -7  -5   9      291.12      325.48     22.72 o 
  -6  -5   9       22.66        2.59     12.66 o 
  -5  -5   9      136.86      178.96     25.68 o 
  -4  -5   9      356.55      406.70     23.14 o 
  -3  -5   9     1323.14     1361.44     38.75 o 
  -2  -5   9      363.50      360.36     27.28 o 
  -1  -5   9       86.78       61.87     21.75 o 
   0  -5   9       12.61       -7.73     14.41 o 
   1  -5   9      216.33      210.91     32.66 o 
   2  -5   9      214.40      279.66     33.78 o 
   3  -5   9      439.38      408.31     51.50 o 
   4  -5   9      242.58      244.78     36.25 o 
   5  -5   9       37.33       77.98     30.29 o 
 -10  -4   9      169.40       57.41     38.75 o 
  -9  -4   9       37.55       20.62     22.23 o 
  -8  -4   9      163.72      143.21     26.69 o 
  -7  -4   9      800.53      823.17     38.22 o 
  -6  -4   9      274.92      299.63     21.62 o 
  -5  -4   9      345.13      279.15     28.99 o 
  -4  -4   9      124.28      142.83     24.57 o 
  -3  -4   9       34.81       23.50     14.92 o 
  -2  -4   9      771.05      899.44     38.38 o 
  -1  -4   9      463.75      496.03     38.96 o 
   0  -4   9      145.45      167.77     34.49 o 
   1  -4   9      505.36      547.33     41.22 o 
   2  -4   9      184.83      234.49     56.78 o 
   3  -4   9       74.38       53.30     24.64 o 
   4  -4   9       32.93       36.65     25.06 o 
   5  -4   9      291.54      240.75     38.11 o 
 -10  -3   9      260.86      259.79     51.47 o 
  -9  -3   9      653.37      620.45     42.84 o 
  -8  -3   9      512.46      472.82     49.16 o 
  -7  -3   9      211.82      213.05     49.44 o 
  -6  -3   9      245.13      276.43     20.88 o 
  -5  -3   9       70.70       64.35     16.98 o 
  -4  -3   9       60.28       55.59     13.76 o 
  -3  -3   9      585.20      571.67     37.12 o 
  -2  -3   9      915.85      920.42     43.88 o 
  -1  -3   9      140.78      138.78     21.20 o 
   0  -3   9       74.11       69.62     22.07 o 
   1  -3   9      541.05      473.00     38.17 o 
   2  -3   9      589.23      553.79     41.89 o 
   3  -3   9      532.68      486.71     55.10 o 
   4  -3   9      330.56      271.03     37.54 o 
   5  -3   9       55.27       35.40     27.35 o 
  -9  -2   9        3.12        6.32     31.22 o 
  -8  -2   9      132.30      122.73     20.25 o 
  -7  -2   9      347.33      356.67     32.48 o 
  -6  -2   9     1037.87     1175.24     42.81 o 
  -5  -2   9     1308.95     1367.33     38.95 o 
  -4  -2   9       45.08       32.99     12.06 o 
  -3  -2   9       65.67       81.37     17.71 o 
  -2  -2   9       41.42       41.51     16.37 o 
  -1  -2   9      484.49      515.28     31.61 o 
   0  -2   9     1709.31     1918.30     69.97 o 
   1  -2   9      281.17      347.07     34.20 o 
   2  -2   9       33.78       96.98     25.98 o 
   3  -2   9       76.75       53.94     24.32 o 
   4  -2   9      128.31      105.88     29.48 o 
   5  -2   9       87.18       75.72     29.38 o 
 -10  -1   9      176.26      177.14     52.18 o 
  -9  -1   9      305.00      316.02     51.09 o 
  -8  -1   9      449.86      433.77     28.67 o 
  -7  -1   9      143.65      166.66     21.04 o 
  -6  -1   9       45.25       31.51     19.00 o 
  -5  -1   9      211.47      182.49     20.76 o 
  -4  -1   9      922.90      928.00     31.24 o 
  -3  -1   9      490.17      459.18     28.08 o 
  -2  -1   9      461.22      460.21     34.81 o 
  -1  -1   9      235.63      215.37     27.76 o 
   0  -1   9       33.59       23.90     19.48 o 
   1  -1   9      199.94      198.78     29.39 o 
   2  -1   9      313.66      256.02     32.56 o 
   3  -1   9      189.55      198.64     32.00 o 
   4  -1   9      183.20      171.64     32.50 o 
   5  -1   9       23.43       40.92     72.64 o 
 -10   0   9      223.88      252.37     59.64 o 
  -9   0   9       87.17       73.32     21.32 o 
  -8   0   9       98.38      100.85     32.48 o 
  -7   0   9      302.62      365.92     25.99 o 
  -6   0   9      481.70      514.20     38.68 o 
  -5   0   9      212.08      164.68     19.88 o 
  -4   0   9        0.68      -15.01     10.01 o 
  -3   0   9      519.65      559.78     30.12 o 
  -2   0   9      688.13      818.86     35.90 o 
  -1   0   9      393.25      396.87     32.99 o 
   0   0   9      479.82      490.85     37.82 o 
   1   0   9      950.25     1109.26     89.65 o 
   2   0   9      108.04      106.68     26.69 o 
   3   0   9       24.01       11.90     22.86 o 
   4   0   9       11.15        3.83     22.40 o 
   5   0   9       37.01      -11.32     24.74 o 
 -10   1   9      183.73      259.56     60.32 o 
  -9   1   9      321.64      405.80     59.26 o 
  -8   1   9      420.66      419.89     30.48 o 
  -7   1   9      136.68      140.97     17.43 o 
  -6   1   9       48.17       17.01     12.61 o 
  -5   1   9      175.82      169.85     16.68 o 
  -4   1   9      959.88      993.29     38.48 o 
  -3   1   9      461.51      490.83     29.21 o 
  -2   1   9      444.57      469.32     29.07 o 
  -1   1   9      223.96      249.00     28.46 o 
   0   1   9       32.83       40.78     21.34 o 
   1   1   9      186.22      185.30     35.38 o 
   2   1   9      338.89      284.92     34.16 o 
   3   1   9      188.04      190.76     31.66 o 
   4   1   9      186.10      213.57     34.38 o 
   5   1   9       20.86        5.55     25.25 o 
 -10   2   9      164.33      250.03     58.05 o 
  -9   2   9        2.98        5.56     24.01 o 
  -8   2   9      143.03      189.69     46.45 o 
  -7   2   9      365.33      364.89     27.50 o 
  -6   2   9     1003.67     1055.06     33.93 o 
  -5   2   9     1336.69     1387.30     55.87 o 
  -4   2   9       46.22       14.46     13.94 o 
  -3   2   9       61.51       30.00     14.45 o 
  -2   2   9       30.32       50.21     19.66 o 
  -1   2   9      467.26      521.84    100.04 o 
   0   2   9     1674.19     1779.15    146.45 o 
   1   2   9      268.01      385.61     95.51 o 
   2   2   9       33.27       41.99     23.39 o 
   3   2   9       78.16      148.02     30.37 o 
   4   2   9      133.66      137.84     46.02 o 
   5   2   9       85.97       83.30     39.90 o 
 -10   3   9      250.75      274.12     39.56 o 
  -9   3   9      651.49      710.44     50.10 o 
  -8   3   9      477.97      511.34     42.73 o 
  -7   3   9      210.16      175.51     26.46 o 
  -6   3   9      249.71      253.63     19.37 o 
  -5   3   9       51.69       40.94     12.76 o 
  -4   3   9       73.32       69.29     16.52 o 
  -3   3   9      525.36      582.05     30.88 o 
  -2   3   9      909.94      955.93     61.06 o 
  -1   3   9      161.04      159.39     25.19 o 
   0   3   9       75.13       89.41     22.96 o 
   1   3   9      557.23      511.44     44.01 o 
   2   3   9      603.92      672.39     45.80 o 
   3   3   9      525.19      544.25     44.00 o 
   4   3   9      358.69      340.45     39.17 o 
   5   3   9       54.38       37.50     27.40 o 
 -10   4   9      187.39      185.04     37.34 o 
  -9   4   9       38.56       24.52     34.99 o 
  -8   4   9      184.62      172.24     31.07 o 
  -7   4   9      812.52      864.21     53.99 o 
  -6   4   9      303.06      329.41     26.25 o 
  -5   4   9      388.56      413.12     22.43 o 
  -4   4   9      143.71      156.94     36.98 o 
  -3   4   9       35.33       35.27     30.73 o 
  -2   4   9      774.66      880.93     43.80 o 
  -1   4   9      493.09      479.02     35.39 o 
   0   4   9      132.77      125.90     25.25 o 
   1   4   9      516.73      504.30     38.82 o 
   2   4   9      172.24      173.96     29.51 o 
   3   4   9       71.03       61.96     26.02 o 
   4   4   9       33.20      -10.00     24.44 o 
   5   4   9      297.84      254.86     41.82 o 
 -10   5   9      376.25      361.56     44.60 o 
  -9   5   9      330.56      418.89     42.50 o 
  -8   5   9      545.64      589.74     45.13 o 
  -7   5   9      283.57      347.01     35.78 o 
  -6   5   9       25.07      -10.81     14.26 o 
  -5   5   9      135.11      175.09     17.09 o 
  -4   5   9      389.12      436.42     52.24 o 
  -3   5   9     1380.19     1360.25     54.45 o 
  -2   5   9      402.91      347.64     31.32 o 
  -1   5   9       92.14      154.75     25.29 o 
   0   5   9       14.25       50.05     19.72 o 
   1   5   9      225.82      192.14     29.11 o 
   2   5   9      206.25      313.69     35.56 o 
   3   5   9      439.32      482.87    118.71 o 
   4   5   9      253.34      226.52     35.07 o 
   5   5   9       35.58       33.11     39.13 o 
 -10   6   9      117.38       86.01     37.84 o 
  -9   6   9       14.12       17.82     24.74 o 
  -8   6   9        1.21      -12.76     20.34 o 
  -7   6   9      158.18      180.99     29.57 o 
  -6   6   9      341.33      349.25     50.28 o 
  -5   6   9      181.25      259.45     45.52 o 
  -4   6   9      174.60      143.03     23.21 o 
  -3   6   9       73.85       58.99     19.61 o 
  -2   6   9      202.08      226.45     60.59 o 
  -1   6   9     1172.56     1181.11     57.96 o 
   0   6   9      314.16      364.70     33.39 o 
   1   6   9      212.31      219.12     29.95 o 
   2   6   9      108.05      130.24     27.69 o 
   3   6   9       11.80       -6.32     21.20 o 
   4   6   9       28.95       27.16     25.39 o 
   5   6   9       67.85       26.49     41.02 o 
 -10   7   9      194.66      154.15     37.53 o 
  -9   7   9      313.79      298.11     48.67 o 
  -8   7   9      351.46      277.68     36.39 o 
  -7   7   9      174.85      148.54     28.67 o 
  -6   7   9       14.76        3.71     19.38 o 
  -5   7   9      240.05      360.19     53.21 o 
  -4   7   9      567.40      631.39     37.90 o 
  -3   7   9      295.39      314.85     29.51 o 
  -2   7   9      413.05      407.88     33.10 o 
  -1   7   9       74.29       62.05     21.25 o 
   0   7   9       94.89       65.78     22.27 o 
   1   7   9       21.22      -16.57     19.89 o 
   2   7   9      420.68      476.51     40.35 o 
   3   7   9      252.86      319.61     53.79 o 
   4   7   9      115.11      145.27     64.39 o 
   5   7   9       21.27       26.26     41.70 o 
  -9   8   9       70.35       51.84     30.84 o 
  -8   8   9      111.39      182.53     32.99 o 
  -7   8   9      215.69      207.19     31.63 o 
  -6   8   9      474.78      542.69     40.57 o 
  -5   8   9      276.50      259.11     48.51 o 
  -4   8   9      509.38      501.94     57.82 o 
  -3   8   9       36.17       65.73     21.09 o 
  -2   8   9      187.48      144.95     27.91 o 
  -1   8   9      573.76      627.14     57.48 o 
   0   8   9      520.24      513.98     38.95 o 
   1   8   9      349.89      343.97     36.46 o 
   2   8   9       98.11       94.97     25.51 o 
   3   8   9       44.40       53.72     25.35 o 
   4   8   9       65.68       49.01     38.26 o 
   5   8   9       44.43       18.39     42.76 o 
  -9   9   9      301.72      294.92     40.21 o 
  -8   9   9      446.14      415.20     42.68 o 
  -7   9   9      447.48      421.43     39.62 o 
  -6   9   9       31.28       46.52     23.06 o 
  -5   9   9      214.86      237.27     47.34 o 
  -4   9   9      463.31      559.92     62.63 o 
  -3   9   9      602.74      711.79     49.21 o 
  -2   9   9      560.10      660.25     40.67 o 
  -1   9   9      168.87      228.14     28.47 o 
   0   9   9        3.33       12.86     21.61 o 
   1   9   9      140.15      171.02     28.62 o 
   2   9   9      482.33      449.36     40.44 o 
   3   9   9      320.27      367.62     42.36 o 
   4   9   9      201.92      217.48     52.71 o 
  -9  10   9        3.17       47.87     27.67 o 
  -8  10   9      108.44      162.42     54.53 o 
  -7  10   9      364.12      346.92     38.46 o 
  -6  10   9      687.03      727.41     73.19 o 
  -5  10   9      433.06      375.06     55.82 o 
  -4  10   9      186.20      131.84     42.27 o 
  -3  10   9      152.32       74.21     35.46 o 
  -2  10   9       25.30       17.22     30.61 o 
  -1  10   9      270.84      272.34     42.29 o 
   0  10   9      561.27      530.64     40.61 o 
   1  10   9      147.15      141.87     29.21 o 
   2  10   9       70.69      119.78     28.36 o 
   3  10   9        5.57       48.82     38.03 o 
   4  10   9       10.67      105.01     44.84 o 
  -9  11   9      323.10      366.21     44.67 o 
  -8  11   9      162.93      143.43     32.44 o 
  -7  11   9       96.96       58.36     85.58 o 
  -6  11   9       22.48      -18.88     31.03 o 
  -5  11   9      161.84      162.42     46.21 o 
  -4  11   9      178.98      215.10     48.06 o 
  -3  11   9      303.46      330.06     51.24 o 
  -2  11   9       53.40        4.81     34.04 o 
  -1  11   9      190.65      151.06     39.66 o 
   0  11   9        1.12       -6.20     19.93 o 
   1  11   9      125.79      151.09     32.79 o 
   2  11   9      210.07      148.99     30.19 o 
   3  11   9      511.89      775.54     75.00 o 
   4  11   9       67.46       67.62     46.09 o 
  -8  12   9      129.07      122.63     39.22 o 
  -7  12   9      167.15      205.56     34.77 o 
  -6  12   9      293.89      307.39     55.63 o 
  -5  12   9      434.99      386.56     58.05 o 
  -4  12   9      101.43       78.60     37.92 o 
  -3  12   9       27.69        1.06     29.48 o 
  -2  12   9      173.49      116.93     40.79 o 
  -1  12   9      164.41      105.88     25.43 o 
   0  12   9      395.08      410.30     37.93 o 
   1  12   9      241.19      281.06     33.67 o 
   2  12   9      121.24      109.49     30.22 o 
   3  12   9       20.31      -28.76     34.10 o 
  -8  13   9      297.59      312.15    121.76 o 
  -7  13   9      172.26      241.62     56.08 o 
  -6  13   9       11.28       38.45     37.12 o 
  -5  13   9      204.11      210.18     48.97 o 
  -4  13   9      258.94      391.14     58.96 o 
  -3  13   9      609.07      608.02     66.15 o 
  -2  13   9      301.71      280.68     50.14 o 
  -1  13   9      103.01      134.22     26.83 o 
   0  13   9       53.64      126.64     66.87 o 
   1  13   9       46.40       60.67     25.81 o 
   2  13   9      175.85      160.45     48.51 o 
   3  13   9      107.50       85.49     45.45 o 
  -8  14   9       22.17       21.10     51.66 o 
  -7  14   9      178.10      129.53     46.36 o 
  -6  14   9      265.53      371.46     61.91 o 
  -5  14   9      108.92      126.96     43.10 o 
  -4  14   9      113.19      113.34     43.59 o 
  -3  14   9       17.87        7.11     30.54 o 
  -2  14   9      164.45      147.59     42.27 o 
  -1  14   9      344.92      354.70     54.23 o 
   0  14   9      296.28      318.51     34.89 o 
   1  14   9      130.04       73.42     26.99 o 
   2  14   9       86.39       81.55     41.02 o 
   3  14   9       13.25       38.11     38.90 o 
  -7  15   9      162.02      154.97     50.52 o 
  -6  15   9       23.39        1.32     35.69 o 
  -5  15   9       18.77       46.17     36.90 o 
  -4  15   9      236.14      140.24     43.78 o 
  -3  15   9      434.47      418.99     59.07 o 
  -2  15   9      290.16      289.42     53.70 o 
  -1  15   9       67.26       50.33     35.84 o 
   0  15   9        5.92       33.41     34.82 o 
   1  15   9       15.32      -41.55     27.70 o 
   2  15   9       80.23       82.50     42.46 o 
  -6  16   9      426.24      448.70     69.33 o 
  -5  16   9      153.36      243.67     53.32 o 
  -4  16   9       94.28       85.94     41.82 o 
  -3  16   9       20.83       64.90     40.61 o 
  -2  16   9      120.40      220.62     50.29 o 
  -1  16   9      109.61       93.62     40.79 o 
   0  16   9      123.86      102.55     40.64 o 
   1  16   9      145.13      157.95     44.09 o 
   2  16   9       29.32      -34.29     34.74 o 
  -6  17   9       41.40       25.35     37.73 o 
  -5  17   9       49.77       40.64     39.62 o 
  -4  17   9      104.27      121.21     42.88 o 
  -3  17   9      221.40      164.84     49.46 o 
  -2  17   9      342.96      369.38     59.53 o 
  -1  17   9       69.27      106.79     43.25 o 
  -5  18   9      157.00      169.76     54.49 o 
  -4  18   9       81.82      121.63     46.24 o 
  -3  18   9       27.15        7.45     36.52 o 
  -2  18   9       33.38       55.01     25.34 o 
  -1  18   9      125.50      131.39     44.77 o 
  -3  19   9      225.08      294.60     59.15 o 
  -2  19   9      136.59      154.08     33.85 o 
  -4 -17  10       25.37       29.00     23.71 o 
  -3 -17  10        3.75       -0.81     25.50 o 
  -2 -17  10       25.90        5.55     26.90 o 
  -5 -16  10        8.15        6.26     30.63 o 
  -4 -16  10       66.93       81.36     25.32 o 
  -3 -16  10      240.08      257.22     37.30 o 
  -2 -16  10      129.27      116.10     26.44 o 
  -1 -16  10       35.79       12.31     21.42 o 
   0 -16  10        8.01       49.75     52.26 o 
  -6 -15  10      147.65      100.56     29.37 o 
  -5 -15  10      129.20      145.90     44.48 o 
  -4 -15  10       75.02      103.97     24.80 o 
  -3 -15  10       80.70      103.67     31.77 o 
  -2 -15  10       57.37       68.59     23.37 o 
  -1 -15  10      142.08       98.43     25.48 o 
   0 -15  10      118.34       84.86     25.03 o 
   1 -15  10       61.39       49.69     29.55 o 
  -7 -14  10      135.48      142.33     27.23 o 
  -6 -14  10       49.53       89.43     27.99 o 
  -5 -14  10       24.36       16.17     19.65 o 
  -4 -14  10      170.91      190.36     27.76 o 
  -3 -14  10      293.81      333.82     31.55 o 
  -2 -14  10      364.61      387.27     33.47 o 
  -1 -14  10      180.84      221.17     29.53 o 
   0 -14  10       32.59        9.14     20.41 o 
   1 -14  10        3.48       15.36     26.20 o 
  -7 -13  10       76.94       60.56     22.40 o 
  -6 -13  10      292.59      275.51     31.24 o 
  -5 -13  10      176.80      135.11     25.75 o 
  -4 -13  10       92.68       51.93     20.63 o 
  -3 -13  10       20.23        5.54     18.17 o 
  -2 -13  10       32.22        3.51     19.29 o 
  -1 -13  10      182.96      202.02     28.00 o 
   0 -13  10      157.35      165.29     27.77 o 
   1 -13  10      158.62      196.68     28.80 o 
   2 -13  10       40.53       38.25     29.61 o 
  -8 -12  10       85.95      102.30     25.38 o 
  -7 -12  10      132.01      101.57     28.23 o 
  -6 -12  10       19.13       59.13     21.60 o 
  -5 -12  10       50.54       -7.11     18.07 o 
  -4 -12  10      190.02      171.77     22.36 o 
  -3 -12  10      320.71      298.12     51.14 o 
  -2 -12  10      138.41      175.49     26.59 o 
  -1 -12  10      171.10      153.97     24.94 o 
   0 -12  10       32.94       39.52     20.77 o 
   1 -12  10       17.80        0.35     23.94 o 
   2 -12  10       95.48      134.08     35.34 o 
  -8 -11  10       64.45       12.80     23.98 o 
  -7 -11  10      163.91      159.99     26.70 o 
  -6 -11  10      365.14      410.15     51.88 o 
  -5 -11  10      230.70      179.98     25.87 o 
  -4 -11  10      166.54      112.23     24.23 o 
  -3 -11  10        2.37      -23.26     15.51 o 
  -2 -11  10       39.91       77.18     25.71 o 
  -1 -11  10       97.97       93.79     23.08 o 
   0 -11  10      240.01      267.26     29.08 o 
   1 -11  10      142.98       96.80     31.27 o 
   2 -11  10       72.84      114.94     32.94 o 
   3 -11  10       40.67       86.97     32.62 o 
  -8 -10  10      159.69      202.69     29.79 o 
  -7 -10  10       83.51       30.32     20.07 o 
  -6 -10  10       11.98       22.73     17.93 o 
  -5 -10  10       58.49       62.16     16.83 o 
  -4 -10  10       56.19       40.57     14.75 o 
  -3 -10  10      206.41      192.71     26.18 o 
  -2 -10  10      248.37      278.32     28.71 o 
  -1 -10  10      243.01      313.68     55.45 o 
   0 -10  10        4.25      -14.02     17.88 o 
   1 -10  10       11.25       35.45     24.89 o 
   2 -10  10      309.57      283.81     62.42 o 
   3 -10  10      134.93      143.73     35.64 o 
  -9  -9  10       32.28       33.33     21.40 o 
  -8  -9  10        8.66        1.29     17.98 o 
  -7  -9  10      101.07       77.94     22.34 o 
  -6  -9  10      377.08      372.65     49.24 o 
  -5  -9  10      523.33      490.13     28.72 o 
  -4  -9  10      277.74      266.61     27.72 o 
  -3  -9  10       71.79       62.11     20.86 o 
  -2  -9  10       78.59       91.53     25.24 o 
  -1  -9  10      167.23      231.62     28.43 o 
   0  -9  10      285.46      299.63     30.08 o 
   1  -9  10      346.67      342.22     39.74 o 
   2  -9  10       93.56      122.45     32.42 o 
   3  -9  10        8.63       34.58     28.39 o 
  -9  -8  10      144.25      152.89     31.90 o 
  -8  -8  10      394.73      429.86     47.41 o 
  -7  -8  10      153.83      168.40     25.50 o 
  -6  -8  10       52.97       66.80     21.00 o 
  -5  -8  10       91.85      124.45     22.78 o 
  -4  -8  10      245.55      308.86     28.96 o 
  -3  -8  10      744.67      807.15     40.92 o 
  -2  -8  10      325.45      276.70     28.08 o 
  -1  -8  10      116.85       69.89     20.85 o 
   0  -8  10       50.33       49.82     22.14 o 
   1  -8  10       23.21      -30.80     20.53 o 
   2  -8  10       73.44       85.57     30.51 o 
   3  -8  10      216.08      220.14     37.83 o 
  -9  -7  10       35.83        7.22     20.01 o 
  -8  -7  10       38.81       43.34     20.83 o 
  -7  -7  10      271.78      310.97     29.59 o 
  -6  -7  10      306.67      284.00     23.43 o 
  -5  -7  10      391.35      399.25     27.00 o 
  -4  -7  10      298.44      323.05     28.70 o 
  -3  -7  10       79.56      105.24     21.98 o 
  -2  -7  10      115.84      124.46     23.09 o 
  -1  -7  10      181.76      198.87     25.67 o 
   0  -7  10      224.11      243.11     27.67 o 
   1  -7  10      169.54      122.88     30.94 o 
   2  -7  10      175.11      149.62     32.91 o 
   3  -7  10       24.56       66.41     61.82 o 
   4  -7  10       21.74       -2.28     25.90 o 
  -9  -6  10      211.39      205.97     28.95 o 
  -8  -6  10      181.28      194.29     26.50 o 
  -7  -6  10       79.24      138.23     23.18 o 
  -6  -6  10       19.54        4.69     13.66 o 
  -5  -6  10      248.53      255.77     21.77 o 
  -4  -6  10      575.52      611.81     35.46 o 
  -3  -6  10      601.26      581.67     42.10 o 
  -2  -6  10      637.42      719.73     38.64 o 
  -1  -6  10      171.23      169.21     24.39 o 
   0  -6  10       44.32       30.99     18.26 o 
   1  -6  10       80.81       94.66     27.45 o 
   2  -6  10       50.44       33.72     25.31 o 
   3  -6  10      110.95      127.78     33.75 o 
   4  -6  10       44.82       70.92     31.50 o 
  -9  -5  10        3.98       35.98     21.09 o 
  -8  -5  10       12.34       33.83     19.34 o 
  -7  -5  10      148.64      180.65     20.69 o 
  -6  -5  10      503.64      529.07     46.74 o 
  -5  -5  10      125.14      159.42     18.95 o 
  -4  -5  10      338.17      369.70     29.75 o 
  -3  -5  10       99.81       56.26     18.86 o 
  -2  -5  10      112.43      113.04     21.70 o 
  -1  -5  10      519.70      538.28     35.01 o 
   0  -5  10      429.55      353.50     36.48 o 
   1  -5  10      141.28      109.14     28.54 o 
   2  -5  10       86.59      108.01     33.19 o 
   3  -5  10        4.70        6.36     24.23 o 
   4  -5  10       44.77       62.80     29.52 o 
 -10  -4  10      232.54      218.28     52.87 o 
  -9  -4  10      417.26      449.73     34.11 o 
  -8  -4  10      499.67      467.81     32.77 o 
  -7  -4  10      179.01      216.13     21.56 o 
  -6  -4  10       36.29       27.30     14.64 o 
  -5  -4  10       44.73       33.50     17.53 o 
  -4  -4  10      253.04      282.15     26.47 o 
  -3  -4  10      404.96      447.80     49.01 o 
  -2  -4  10      613.42      543.15     37.18 o 
  -1  -4  10      144.27      110.52     23.67 o 
   0  -4  10       16.13       60.62     24.07 o 
   1  -4  10        0.91      -17.58     19.21 o 
   2  -4  10      200.10      262.65     56.82 o 
   3  -4  10       97.05       53.32     25.49 o 
   4  -4  10      217.69      209.73     91.96 o 
 -10  -3  10      117.72      125.83     48.85 o 
  -9  -3  10       18.82        0.95     33.53 o 
  -8  -3  10       86.19      139.20     27.56 o 
  -7  -3  10      214.76      259.57     22.53 o 
  -6  -3  10      440.38      503.00     45.46 o 
  -5  -3  10      829.09      940.41     40.79 o 
  -4  -3  10      311.97      388.33     29.35 o 
  -3  -3  10       57.75       35.79     22.33 o 
  -2  -3  10       15.76       -0.88     16.07 o 
  -1  -3  10      331.56      324.03     29.02 o 
   0  -3  10      301.30      358.04     37.80 o 
   1  -3  10      531.45      500.51     79.70 o 
   2  -3  10      238.91      283.40     59.51 o 
   3  -3  10       41.38       13.59     31.60 o 
   4  -3  10       33.46       84.22     31.21 o 
 -10  -2  10      101.48      113.79     49.04 o 
  -9  -2  10      288.02      239.88     50.07 o 
  -8  -2  10      265.59      235.92     25.40 o 
  -7  -2  10       91.51       51.88     17.48 o 
  -6  -2  10       49.32       32.48     14.49 o 
  -5  -2  10      120.12      149.71     21.91 o 
  -4  -2  10      844.17      903.93     40.01 o 
  -3  -2  10      529.87      534.45     32.68 o 
  -2  -2  10      372.26      382.84     29.62 o 
  -1  -2  10      299.78      366.17     36.73 o 
   0  -2  10       41.29       42.84     23.49 o 
   1  -2  10       73.63       73.80     26.59 o 
   2  -2  10      121.73       40.60     51.67 o 
   3  -2  10      259.81      296.78     38.41 o 
   4  -2  10      177.35      168.51     33.60 o 
 -10  -1  10       92.08      151.41     50.86 o 
  -9  -1  10       12.86       33.28     25.37 o 
  -8  -1  10       65.36       86.30     25.80 o 
  -7  -1  10      261.60      360.65     31.89 o 
  -6  -1  10      454.88      506.32     55.61 o 
  -5  -1  10      761.71      793.08     37.78 o 
  -4  -1  10      109.81      164.24     22.24 o 
  -3  -1  10       61.36       26.48     16.68 o 
  -2  -1  10       62.76       72.91     18.89 o 
  -1  -1  10      409.83      401.90     36.64 o 
   0  -1  10      881.89      870.40     54.40 o 
   1  -1  10      582.95      637.76     70.03 o 
   2  -1  10       54.24       49.37     25.15 o 
   3  -1  10       69.80      112.28     41.57 o 
   4  -1  10       49.63        5.95     26.53 o 
 -10   0  10       78.90       79.32     45.83 o 
  -9   0  10      179.53      109.15     23.13 o 
  -8   0  10      335.19      374.35     35.32 o 
  -7   0  10      318.31      297.86     22.58 o 
  -6   0  10       14.24        2.52     15.59 o 
  -5   0  10      152.16      184.32     25.12 o 
  -4   0  10      393.47      397.32     28.74 o 
  -3   0  10      718.76      834.19     38.05 o 
  -2   0  10      712.61      748.49     38.11 o 
  -1   0  10       77.77      114.69     26.04 o 
   0   0  10        1.65       25.56     22.66 o 
   1   0  10       62.50      118.36     28.17 o 
   2   0  10       13.80       28.61     23.96 o 
   3   0  10       55.77       -3.00     22.46 o 
   4   0  10       20.15       -3.46     23.36 o 
 -10   1  10       84.17      112.13     48.63 o 
  -9   1  10       11.38       -4.21     22.00 o 
  -8   1  10       68.23       41.79     19.20 o 
  -7   1  10      267.49      357.55     44.30 o 
  -6   1  10      417.30      470.66     55.20 o 
  -5   1  10      731.59      753.59     55.04 o 
  -4   1  10       98.65       98.78     27.15 o 
  -3   1  10       69.27       57.25     19.17 o 
  -2   1  10       70.78       75.99     23.45 o 
  -1   1  10      435.60      463.91     41.48 o 
   0   1  10      887.43      904.02     51.30 o 
   1   1  10      571.34      607.11     45.78 o 
   2   1  10       56.09       46.13     25.18 o 
   3   1  10       71.64       69.42     41.10 o 
   4   1  10       53.45       16.61     25.66 o 
 -10   2  10      111.04       67.89     46.21 o 
  -9   2  10      288.41      290.74     38.15 o 
  -8   2  10      252.88      208.80     31.80 o 
  -7   2  10       81.18       60.62     19.49 o 
  -6   2  10       47.34       21.33     19.78 o 
  -5   2  10      115.54      135.21     20.81 o 
  -4   2  10      845.24      893.03     39.98 o 
  -3   2  10      504.36      482.81     30.95 o 
  -2   2  10      321.82      326.56     41.51 o 
  -1   2  10      310.56      389.24     35.61 o 
   0   2  10       39.38       26.49     29.23 o 
   1   2  10       80.55       86.70     26.56 o 
   2   2  10      113.28       80.08     27.01 o 
   3   2  10      271.43      324.82     38.82 o 
   4   2  10      173.40      211.79     36.92 o 
 -10   3  10      121.91      207.86     37.05 o 
  -9   3  10       20.57       25.03     25.81 o 
  -8   3  10       90.43       57.36     34.42 o 
  -7   3  10      212.09      231.90     28.72 o 
  -6   3  10      430.26      543.40     42.37 o 
  -5   3  10      861.63     1032.38     98.19 o 
  -4   3  10      317.97      333.70     27.19 o 
  -3   3  10       63.98       45.09     22.86 o 
  -2   3  10       17.12       18.57     24.71 o 
  -1   3  10      303.60      266.49     31.82 o 
   0   3  10      304.76      348.79     35.65 o 
   1   3  10      524.78      558.46     44.55 o 
   2   3  10      226.92      295.26     37.31 o 
   3   3  10       45.06       43.24     26.64 o 
   4   3  10       34.78        7.02     54.06 o 
 -10   4  10      215.17      183.24     37.11 o 
  -9   4  10      416.81      467.63     45.44 o 
  -8   4  10      509.97      443.30     67.27 o 
  -7   4  10      186.90      195.66     24.31 o 
  -6   4  10       40.75       64.90     24.39 o 
  -5   4  10       44.39       34.53     17.58 o 
  -4   4  10      273.90      328.65     32.02 o 
  -3   4  10      400.60      445.62     37.35 o 
  -2   4  10      614.58      602.17     46.13 o 
  -1   4  10      134.80      149.15     27.73 o 
   0   4  10       17.15       46.48     22.67 o 
   1   4  10        2.12      -28.56     19.04 o 
   2   4  10      196.29      236.60     34.28 o 
   3   4  10       98.33       52.65     27.54 o 
   4   4  10      223.04      215.86     55.51 o 
  -9   5  10        2.62       21.35     27.04 o 
  -8   5  10       16.30        5.97     23.88 o 
  -7   5  10      135.97      196.26     33.91 o 
  -6   5  10      468.42      529.13     41.77 o 
  -5   5  10      132.89      218.35     47.19 o 
  -4   5  10      349.32      409.36     34.83 o 
  -3   5  10      108.37       93.99     24.01 o 
  -2   5  10      101.28       88.43     23.21 o 
  -1   5  10      533.26      585.66     56.42 o 
   0   5  10      426.15      479.97     65.85 o 
   1   5  10      126.78      116.12     26.29 o 
   2   5  10       89.96      112.90     28.91 o 
   3   5  10        5.57       -0.34     22.95 o 
   4   5  10       45.57       68.32     29.61 o 
  -9   6  10      206.41      246.00     41.02 o 
  -8   6  10      173.50      187.32     34.19 o 
  -7   6  10       90.33       95.36     40.38 o 
  -6   6  10       22.56       33.23     33.60 o 
  -5   6  10      256.42      228.83     47.45 o 
  -4   6  10      604.29      685.50     43.33 o 
  -3   6  10      594.39      612.74     55.34 o 
  -2   6  10      640.40      553.22     65.26 o 
  -1   6  10      168.83      178.22     56.03 o 
   0   6  10       45.91       51.44     24.32 o 
   1   6  10       83.47       57.04     24.01 o 
   2   6  10       48.47        8.29     22.80 o 
   3   6  10      106.92       81.19     28.57 o 
   4   6  10       38.06       99.31     39.47 o 
  -9   7  10       34.93       49.29     27.77 o 
  -8   7  10       32.01       36.80     25.32 o 
  -7   7  10      254.23      274.74     52.30 o 
  -6   7  10      269.30      308.49     54.15 o 
  -5   7  10      373.58      274.32     50.86 o 
  -4   7  10      278.19      312.88     53.32 o 
  -3   7  10       70.35       65.87     22.77 o 
  -2   7  10      108.45      134.74     26.71 o 
  -1   7  10      180.61      196.04     40.28 o 
   0   7  10      225.35      257.57     42.71 o 
   1   7  10      179.94      150.68     30.72 o 
   2   7  10      168.37      150.16     31.49 o 
   3   7  10       22.33       97.06     34.99 o 
   4   7  10       18.13       64.22     43.59 o 
  -9   8  10      144.73      147.86     34.03 o 
  -8   8  10      424.94      576.72     70.73 o 
  -7   8  10      150.94      181.11     49.35 o 
  -6   8  10       45.94       71.71     36.22 o 
  -5   8  10       90.09      132.64     44.58 o 
  -4   8  10      237.39      423.72     58.05 o 
  -3   8  10      729.17      785.75     45.27 o 
  -2   8  10      328.31      330.02     33.92 o 
  -1   8  10      113.26      113.34     32.81 o 
   0   8  10       52.89       36.60     23.41 o 
   1   8  10       22.02       44.72     25.15 o 
   2   8  10       71.31       46.69     26.80 o 
   3   8  10      206.43      221.82     36.27 o 
  -9   9  10       36.74       13.47     27.21 o 
  -8   9  10        5.43       54.34     39.66 o 
  -7   9  10       94.81      150.23     48.32 o 
  -6   9  10      360.56      358.26     59.11 o 
  -5   9  10      493.14      391.67     58.66 o 
  -4   9  10      265.98      267.13     50.78 o 
  -3   9  10       74.34       43.41     35.80 o 
  -2   9  10       76.32      115.74     26.39 o 
  -1   9  10      163.92      205.25     31.04 o 
   0   9  10      295.05      253.93     33.24 o 
   1   9  10      352.98      288.46     49.02 o 
   2   9  10       93.80      132.08     31.90 o 
   3   9  10        9.91      -21.57     50.50 o 
  -8  10  10      157.57      223.54     55.86 o 
  -7  10  10       87.48       50.67     37.31 o 
  -6  10  10       14.74       35.31     34.17 o 
  -5  10  10       58.75       57.48     35.80 o 
  -4  10  10       63.11      115.38     42.23 o 
  -3  10  10      197.32      165.64     46.09 o 
  -2  10  10      251.25      286.98     40.30 o 
  -1  10  10      240.81      238.22     44.46 o 
   0  10  10        6.03        6.44     21.04 o 
   1  10  10       10.25       46.11     26.26 o 
   2  10  10      309.84      242.85     45.37 o 
   3  10  10      131.66      156.97     51.69 o 
  -8  11  10       57.74       -9.88     37.16 o 
  -7  11  10      152.38      197.35     54.38 o 
  -6  11  10      366.58      479.31     67.85 o 
  -5  11  10      252.90      243.33     52.37 o 
  -4  11  10      177.75      186.15     47.15 o 
  -3  11  10        1.83       29.33     33.19 o 
  -2  11  10       41.31       10.71     30.31 o 
  -1  11  10       93.63       61.75     24.74 o 
   0  11  10      228.59      216.25     32.13 o 
   1  11  10      155.75      133.53     30.57 o 
   2  11  10       72.02      131.35     32.47 o 
   3  11  10       38.79       47.64     44.24 o 
  -8  12  10       94.81      123.29     52.87 o 
  -7  12  10      118.40       74.74     41.59 o 
  -6  12  10       14.10       17.82     34.78 o 
  -5  12  10       41.39      -13.51     32.24 o 
  -4  12  10      183.94      110.58     41.85 o 
  -3  12  10      334.09      312.69     55.40 o 
  -2  12  10      137.32      110.65     43.06 o 
  -1  12  10      165.39      146.59     28.59 o 
   0  12  10       31.18       26.15     24.21 o 
   1  12  10       21.61       26.60     26.20 o 
   2  12  10       83.54       82.61     41.21 o 
  -7  13  10       87.23       96.16     47.34 o 
  -6  13  10      294.50      231.03     56.39 o 
  -5  13  10      159.25      103.80     42.19 o 
  -4  13  10       94.19       17.71     35.34 o 
  -3  13  10       17.78       45.41     37.54 o 
  -2  13  10       32.05       64.86     41.36 o 
  -1  13  10      181.96      282.87     53.02 o 
   0  13  10      159.58      171.78     31.65 o 
   1  13  10      150.64      117.16     31.24 o 
   2  13  10       43.34      -29.29     36.33 o 
  -7  14  10      138.54      164.27     54.83 o 
  -6  14  10       47.24       31.30     38.41 o 
  -5  14  10       25.50       56.04     41.36 o 
  -4  14  10      157.02      132.11     47.61 o 
  -3  14  10      284.36      196.63     51.88 o 
  -2  14  10      352.26      515.26     65.77 o 
  -1  14  10      178.55      171.28     47.19 o 
   0  14  10       30.44        6.06     33.64 o 
   1  14  10        3.18      -42.95     31.67 o 
  -6  15  10      142.26       92.90     47.19 o 
  -5  15  10      127.00      108.87     47.11 o 
  -4  15  10       75.17       65.62     42.53 o 
  -3  15  10       79.78      109.48     45.37 o 
  -2  15  10       58.64       94.83     43.48 o 
  -1  15  10      148.00      193.79     50.03 o 
   0  15  10      125.47       41.40     39.13 o 
   1  15  10       68.77      110.77     44.50 o 
  -5  16  10        4.98        4.69     36.33 o 
  -4  16  10       58.63       62.89     42.19 o 
  -3  16  10      242.38      326.73     60.96 o 
  -2  16  10      133.46      141.61     46.05 o 
  -1  16  10       36.49       22.25     38.64 o 
  -4  17  10       20.46       35.34     39.32 o 
  -3  17  10        3.71        7.61     38.26 o 
  -2  17  10       26.49        1.59     37.16 o 
  -4 -15  11       22.39       32.56     27.02 o 
  -3 -15  11      227.52      341.48     47.30 o 
  -2 -15  11      163.38      212.12     30.36 o 
  -5 -14  11      107.89       89.52     40.09 o 
  -4 -14  11       89.74       75.21     30.78 o 
  -3 -14  11       79.91      116.36     26.65 o 
  -2 -14  11       28.39       36.43     22.31 o 
  -1 -14  11       43.96       21.18     22.96 o 
  -6 -13  11       34.75       59.78     28.43 o 
  -5 -13  11        9.92       33.23     29.33 o 
  -4 -13  11      118.68      106.32     31.19 o 
  -3 -13  11      343.67      325.50     33.81 o 
  -2 -13  11      148.61       92.96     26.00 o 
  -1 -13  11      107.02      104.43     24.85 o 
   0 -13  11       58.74       68.65     25.90 o 
  -7 -12  11      111.60      141.67     28.71 o 
  -6 -12  11      240.27      187.42     34.88 o 
  -5 -12  11      110.40       47.71     29.87 o 
  -4 -12  11      183.09      249.36     31.11 o 
  -3 -12  11       23.67       24.71     20.75 o 
  -2 -12  11       21.62       43.13     21.56 o 
  -1 -12  11       57.12       33.89     22.69 o 
   0 -12  11       89.99       74.84     24.81 o 
   1 -12  11      109.37      100.55     33.53 o 
  -7 -11  11      277.32      322.69     42.99 o 
  -6 -11  11       14.98       41.77     33.26 o 
  -5 -11  11       19.90       12.71     23.22 o 
  -4 -11  11      124.14      140.08     26.23 o 
  -3 -11  11      139.12      121.44     25.60 o 
  -2 -11  11      191.32      186.40     27.86 o 
  -1 -11  11       85.30      100.99     24.83 o 
   0 -11  11        8.36        8.39     20.16 o 
   1 -11  11        0.21       25.10     33.64 o 
  -8 -10  11       19.42       55.61     22.60 o 
  -7 -10  11      115.05      133.52     25.96 o 
  -6 -10  11      204.53      114.71     31.51 o 
  -5 -10  11      167.98      177.86     33.55 o 
  -4 -10  11      106.36       83.85     23.88 o 
  -3 -10  11       27.36       43.87     21.46 o 
  -2 -10  11       16.28       13.28     32.54 o 
  -1 -10  11       76.24       96.90     24.04 o 
   0 -10  11       62.93       55.96     23.21 o 
   1 -10  11      140.81      146.51     36.04 o 
  -8  -9  11      137.21      156.58     27.15 o 
  -7  -9  11      235.45      307.55     31.71 o 
  -6  -9  11       83.33       51.22     44.60 o 
  -5  -9  11       64.14       94.52     41.09 o 
  -4  -9  11       57.19       35.10     20.05 o 
  -3  -9  11       96.74       78.03     22.96 o 
  -2  -9  11      153.88      146.86     26.29 o 
  -1  -9  11      143.11      113.02     25.05 o 
   0  -9  11       30.64       18.21     20.72 o 
   1  -9  11       38.42       26.13     28.48 o 
   2  -9  11      107.68      187.43     75.33 o 
  -8  -8  11        9.43        4.38     20.02 o 
  -7  -8  11       86.29      152.67     25.40 o 
  -6  -8  11      193.21      197.54     51.86 o 
  -5  -8  11      399.70      401.80     33.39 o 
  -4  -8  11      237.19      255.93     29.72 o 
  -3  -8  11      173.63      266.88     29.66 o 
  -2  -8  11       57.94       94.79     23.56 o 
  -1  -8  11       66.69       55.96     21.62 o 
   0  -8  11      160.90      241.87     36.82 o 
   1  -8  11       91.68      137.77     32.70 o 
   2  -8  11       61.86       79.27     32.01 o 
  -8  -7  11      349.25      309.21     41.83 o 
  -7  -7  11      207.24      246.44     36.63 o 
  -6  -7  11       99.87       67.87     21.51 o 
  -5  -7  11        2.38      -16.43     17.24 o 
  -4  -7  11      199.61      189.06     26.64 o 
  -3  -7  11      709.06      819.14     44.20 o 
  -2  -7  11      388.85      445.56     35.28 o 
  -1  -7  11      192.61      193.13     26.70 o 
   0  -7  11       49.33       30.86     25.19 o 
   1  -7  11        2.75        7.48     24.18 o 
   2  -7  11      107.44      136.09     32.94 o 
  -9  -6  11       14.38       22.51     20.41 o 
  -8  -6  11       49.37       67.02     25.91 o 
  -7  -6  11      115.31      133.49     29.53 o 
  -6  -6  11      145.77      179.75     26.15 o 
  -5  -6  11      205.56      175.85     25.25 o 
  -4  -6  11      291.79      281.78     34.63 o 
  -3  -6  11       90.27      134.95     23.87 o 
  -2  -6  11       63.62       62.89     20.84 o 
  -1  -6  11       28.94       24.36     18.87 o 
   0  -6  11       83.26       47.11     25.64 o 
   1  -6  11       83.50       71.77     28.08 o 
   2  -6  11       63.04       76.40     32.64 o 
   3  -6  11        0.69       17.25     28.97 o 
  -9  -5  11      288.75      326.12     32.58 o 
  -8  -5  11      279.04      243.55     37.68 o 
  -7  -5  11       77.73       64.39     21.13 o 
  -6  -5  11       48.39       49.70     20.01 o 
  -5  -5  11        5.69       -3.49     17.40 o 
  -4  -5  11      188.02      227.00     27.57 o 
  -3  -5  11      268.85      280.28     33.27 o 
  -2  -5  11      211.25      232.78     27.59 o 
  -1  -5  11      186.50      178.77     43.81 o 
   0  -5  11      170.56      182.61     32.63 o 
   1  -5  11        9.43       20.50     24.64 o 
   2  -5  11       68.90       53.56     28.21 o 
   3  -5  11       44.38       74.28     40.79 o 
  -9  -4  11      112.68       46.07     27.91 o 
  -8  -4  11        0.94        8.75     18.11 o 
  -7  -4  11      160.33      226.41     27.08 o 
  -6  -4  11      323.50      365.98     31.22 o 
  -5  -4  11      205.31      238.73     27.88 o 
  -4  -4  11      345.37      412.71     44.37 o 
  -3  -4  11       97.81       80.65     21.64 o 
  -2  -4  11        4.89      -11.66     17.66 o 
  -1  -4  11      150.51      175.16     31.58 o 
   0  -4  11      240.26      289.01     37.69 o 
   1  -4  11      175.80      158.50     32.57 o 
   2  -4  11       77.50       46.54     46.75 o 
   3  -4  11       41.00       29.47     27.22 o 
  -9  -3  11      154.23      193.08     35.72 o 
  -8  -3  11      508.21      541.89     30.86 o 
  -7  -3  11      236.79      239.66     38.94 o 
  -6  -3  11       45.39       20.37     18.88 o 
  -5  -3  11       83.13       95.11     22.13 o 
  -4  -3  11       87.41       86.67     24.73 o 
  -3  -3  11      178.86      234.58     33.21 o 
  -2  -3  11      461.34      446.37     33.35 o 
  -1  -3  11      170.75      203.78     32.90 o 
   0  -3  11       38.51       83.39     49.20 o 
   1  -3  11        9.05        3.08     22.35 o 
   2  -3  11       64.12       95.63     31.18 o 
   3  -3  11      103.09      116.23     45.77 o 
  -9  -2  11       60.15       93.24     41.48 o 
  -8  -2  11       14.24       36.78     24.88 o 
  -7  -2  11       79.20       85.35     20.66 o 
  -6  -2  11      252.69      306.14     29.43 o 
  -5  -2  11      576.01      665.04     38.27 o 
  -4  -2  11      248.09      284.76     29.87 o 
  -3  -2  11       61.87       62.03     20.47 o 
  -2  -2  11        8.41        9.61     17.49 o 
  -1  -2  11       96.31      132.16     29.68 o 
   0  -2  11      134.92       95.23     27.96 o 
   1  -2  11      177.08      141.92     32.42 o 
   2  -2  11      120.80      134.46     31.61 o 
   3  -2  11       29.26       22.46     34.23 o 
  -9  -1  11      204.79      200.41     36.10 o 
  -8  -1  11      115.71      130.65     29.47 o 
  -7  -1  11      240.01      200.90     38.86 o 
  -6  -1  11      165.93      225.38     26.95 o 
  -5  -1  11       74.22      109.80     22.45 o 
  -4  -1  11       42.68       41.13     18.90 o 
  -3  -1  11      256.83      243.00     26.87 o 
  -2  -1  11      322.81      323.29     35.50 o 
  -1  -1  11      190.87      221.69     58.60 o 
   0  -1  11        5.93       -1.77     23.33 o 
   1  -1  11       23.75        9.06     23.07 o 
   2  -1  11       56.32      111.76     30.40 o 
   3  -1  11      186.59      174.66     35.05 o 
  -9   0  11       18.80       -4.62     18.84 o 
  -8   0  11        0.17      -21.30     21.51 o 
  -7   0  11      164.38      201.82     25.11 o 
  -6   0  11      607.64      613.94     36.03 o 
  -5   0  11     1022.19     1092.61     46.01 o 
  -4   0  11        3.11      -21.96     14.64 o 
  -3   0  11       80.75       64.18     20.73 o 
  -2   0  11       12.36      -22.86     20.07 o 
  -1   0  11       98.86       68.85     26.38 o 
   0   0  11      257.71      281.33     35.23 o 
   1   0  11      281.10      293.49     37.10 o 
   2   0  11       61.99      112.74     31.12 o 
   3   0  11       35.93       44.46     28.24 o 
  -9   1  11      214.23      218.62     52.00 o 
  -8   1  11      109.32      102.65     28.63 o 
  -7   1  11      227.45      163.11     31.67 o 
  -6   1  11      162.67      161.22     23.86 o 
  -5   1  11       77.90       84.75     20.82 o 
  -4   1  11       41.62       43.05     40.03 o 
  -3   1  11      230.60      236.57     31.84 o 
  -2   1  11      311.41      331.44     35.64 o 
  -1   1  11      186.37      157.41     29.33 o 
   0   1  11        6.39       24.56     23.25 o 
   1   1  11       23.80       14.19     34.34 o 
   2   1  11       45.97       14.58     31.01 o 
   3   1  11      194.55      234.39     71.16 o 
  -9   2  11       52.53       69.33     42.12 o 
  -8   2  11       14.74       15.90     23.88 o 
  -7   2  11       74.02       48.07     25.26 o 
  -6   2  11      249.93      300.74     38.71 o 
  -5   2  11      593.27      689.46     54.67 o 
  -4   2  11      232.19      216.53     28.58 o 
  -3   2  11       63.00       54.95     24.34 o 
  -2   2  11        9.56       25.52     22.33 o 
  -1   2  11      106.41      142.97     30.55 o 
   0   2  11      129.12      128.17     28.81 o 
   1   2  11      172.79      137.25     31.21 o 
   2   2  11      127.98      118.72     32.31 o 
   3   2  11       32.86       50.24     31.16 o 
  -9   3  11      152.64      259.75     54.91 o 
  -8   3  11      485.83      499.90     65.66 o 
  -7   3  11      224.85      194.88     51.83 o 
  -6   3  11       48.24       23.81     24.38 o 
  -5   3  11       88.68       74.04     30.31 o 
  -4   3  11       86.17      117.42     27.70 o 
  -3   3  11      187.50      206.80     31.27 o 
  -2   3  11      474.89      398.78     39.21 o 
  -1   3  11      169.16      203.93     49.02 o 
   0   3  11       40.61       76.08     31.28 o 
   1   3  11       10.34      -11.37     20.99 o 
   2   3  11       59.89       93.44     42.93 o 
   3   3  11      107.16       89.09     31.92 o 
  -9   4  11      108.96      105.58     45.83 o 
  -8   4  11        0.78        8.67     35.12 o 
  -7   4  11      166.56      252.53     35.21 o 
  -6   4  11      324.23      263.56     35.42 o 
  -5   4  11      225.19      237.64     31.53 o 
  -4   4  11      341.89      426.50     38.06 o 
  -3   4  11      110.94      110.91     27.16 o 
  -2   4  11        4.28        1.51     21.46 o 
  -1   4  11      162.73      183.41     30.80 o 
   0   4  11      229.93      257.95     35.19 o 
   1   4  11      158.44      168.42     31.66 o 
   2   4  11       70.07       92.04     29.73 o 
   3   4  11       41.31       11.37     27.06 o 
  -9   5  11      282.62      250.18     55.97 o 
  -8   5  11      279.25      333.39     59.11 o 
  -7   5  11       82.04       57.99     26.85 o 
  -6   5  11       47.34       98.01     39.51 o 
  -5   5  11        5.95        0.61     30.58 o 
  -4   5  11      187.57      202.80     30.43 o 
  -3   5  11      248.46      242.30     31.94 o 
  -2   5  11      223.72      232.04     32.27 o 
  -1   5  11      208.91      165.32     31.28 o 
   0   5  11      165.96      179.93     34.87 o 
   1   5  11        9.20        7.02     22.57 o 
   2   5  11       68.43       73.13     29.38 o 
   3   5  11       44.02       55.23     29.05 o 
  -9   6  11       14.60       17.33     39.85 o 
  -8   6  11       48.78       30.54     41.32 o 
  -7   6  11      109.03       68.49     38.60 o 
  -6   6  11      142.56      188.68     48.40 o 
  -5   6  11      224.81      194.09     48.17 o 
  -4   6  11      294.21      291.79     63.05 o 
  -3   6  11       82.73       90.68     26.60 o 
  -2   6  11       61.69       89.94     26.87 o 
  -1   6  11       21.15       15.39     34.99 o 
   0   6  11       78.41       50.37     25.53 o 
   1   6  11       81.12       19.61     25.98 o 
   2   6  11       58.16       58.57     34.10 o 
   3   6  11        1.27        7.65     26.67 o 
  -8   7  11      344.03      326.20     63.12 o 
  -7   7  11      200.52      170.75     49.08 o 
  -6   7  11       94.03       73.15     43.06 o 
  -5   7  11        3.19       14.19     35.80 o 
  -4   7  11      213.29      206.92     51.47 o 
  -3   7  11      720.62      873.98     50.96 o 
  -2   7  11      386.36      432.00     45.81 o 
  -1   7  11      189.43      166.49     30.93 o 
   0   7  11       55.42      103.36     28.64 o 
   1   7  11        2.65      -31.54     55.76 o 
   2   7  11      112.68      132.26     33.38 o 
  -8   8  11        8.00       11.20     35.72 o 
  -7   8  11       86.23      127.87     45.60 o 
  -6   8  11      185.40      205.18     50.07 o 
  -5   8  11      367.20      448.17     63.65 o 
  -4   8  11      225.74      270.35     53.47 o 
  -3   8  11      164.19      191.45     31.32 o 
  -2   8  11       60.97      111.27     39.70 o 
  -1   8  11       65.74       35.40     24.84 o 
   0   8  11      167.41      172.88     32.44 o 
   1   8  11       95.23      136.50     39.41 o 
   2   8  11       51.34       86.05     42.12 o 
  -8   9  11      141.71       64.71     44.12 o 
  -7   9  11      227.02      191.79     52.26 o 
  -6   9  11       82.80       87.91     44.05 o 
  -5   9  11       63.85       87.76     39.39 o 
  -4   9  11       57.92       -2.65     32.39 o 
  -3   9  11       94.51       14.83     34.10 o 
  -2   9  11      167.29      153.20     67.59 o 
  -1   9  11      146.55      142.20     30.65 o 
   0   9  11       36.89       12.91     23.69 o 
   1   9  11       40.23       34.81     27.69 o 
   2   9  11       98.29      102.56     32.40 o 
  -8  10  11       17.17       10.94     43.78 o 
  -7  10  11      116.43      258.39     58.01 o 
  -6  10  11      203.39      188.15     50.56 o 
  -5  10  11      183.40      131.39     46.89 o 
  -4  10  11      102.77       59.72     38.45 o 
  -3  10  11       26.31        1.48     34.63 o 
  -2  10  11       18.92       10.09     22.08 o 
  -1  10  11       70.03      108.69     33.59 o 
   0  10  11       65.27       53.56     26.09 o 
   1  10  11      138.85      162.33     33.59 o 
  -7  11  11      263.56      285.14     62.93 o 
  -6  11  11       18.64        9.69     35.04 o 
  -5  11  11       16.89        1.63     34.82 o 
  -4  11  11      130.90      251.69     54.87 o 
  -3  11  11      142.26      186.41     50.60 o 
  -2  11  11      196.15      127.42     47.34 o 
  -1  11  11       85.48       90.95     52.47 o 
   0  11  11        9.23       -0.77     24.64 o 
   1  11  11        0.30      -33.70     22.47 o 
  -7  12  11      124.17       88.44     46.13 o 
  -6  12  11      246.56      227.62     57.56 o 
  -5  12  11      109.47       91.84     42.38 o 
  -4  12  11      176.89      262.74     57.29 o 
  -3  12  11       28.53        7.11     34.70 o 
  -2  12  11       19.19        3.86     37.96 o 
  -1  12  11       60.01      -14.95     31.98 o 
   0  12  11       85.22       99.80     31.17 o 
   1  12  11       99.89       82.33     30.73 o 
  -6  13  11       32.54        4.69     37.80 o 
  -5  13  11        9.90      -24.26     35.38 o 
  -4  13  11      113.84       70.54     42.61 o 
  -3  13  11      349.69      349.74     61.49 o 
  -2  13  11      159.10      155.72     50.60 o 
  -1  13  11      105.47       50.94     40.00 o 
   0  13  11       55.58      111.85     41.10 o 
  -5  14  11      109.86      105.50     45.98 o 
  -4  14  11       86.12       53.47     39.32 o 
  -3  14  11       75.80       88.14     43.44 o 
  -2  14  11       30.39       26.72     38.68 o 
  -1  14  11       47.55       33.15     39.62 o 
  -4  15  11       23.36       21.84     41.70 o 
  -3  15  11      228.51      200.64     54.68 o 
  -2  15  11      160.76      201.85     54.49 o 
  -4 -12  12        5.62        7.35     22.50 o 
  -3 -12  12      103.19       81.64     42.04 o 
  -2 -12  12       88.25       63.60     26.64 o 
  -5 -11  12      132.86      196.52     36.72 o 
  -4 -11  12       91.22       52.59     24.00 o 
  -3 -11  12       37.18       26.43     25.46 o 
  -2 -11  12        0.26       22.11     22.52 o 
  -1 -11  12       24.48       44.21     23.84 o 
  -6 -10  12        8.86       16.63     26.36 o 
  -5 -10  12        5.28       -1.42     20.31 o 
  -4 -10  12       40.35       98.38     25.21 o 
  -3 -10  12      114.07       34.70     22.81 o 
  -2 -10  12       54.76       55.60     24.11 o 
  -1 -10  12       56.58       48.05     24.29 o 
   0 -10  12       17.05       45.44     31.74 o 
  -7  -9  12       28.69       81.44     29.77 o 
  -6  -9  12       63.59       57.26     49.90 o 
  -5  -9  12      155.23      197.49     29.55 o 
  -4  -9  12      517.24      579.64     41.19 o 
  -3  -9  12       45.04       24.03     22.11 o 
  -2  -9  12        0.36       14.67     20.43 o 
  -1  -9  12        0.07      -11.87     20.49 o 
   0  -9  12       49.64       13.37     30.58 o 
  -7  -8  12      119.09      154.73     34.43 o 
  -6  -8  12       54.90       35.32     26.88 o 
  -5  -8  12       86.41       97.79     31.75 o 
  -4  -8  12       54.03       60.45     23.91 o 
  -3  -8  12       80.47       71.98     25.88 o 
  -2  -8  12      117.54       90.21     24.94 o 
  -1  -8  12      111.11       89.95     25.23 o 
   0  -8  12       68.41       68.08     35.97 o 
  -7  -7  12        5.94       17.94     26.19 o 
  -6  -7  12      133.59      146.21     27.53 o 
  -5  -7  12       94.15       77.66     23.94 o 
  -4  -7  12      216.39      216.48     30.05 o 
  -3  -7  12       13.85        2.98     20.05 o 
  -2  -7  12       49.19        6.59     20.24 o 
  -1  -7  12       55.09       82.43     25.37 o 
   0  -7  12       75.93      119.78     49.46 o 
   1  -7  12       48.55       50.92     61.04 o 
  -8  -6  12      231.21      215.80     67.74 o 
  -7  -6  12       78.89       82.94     30.32 o 
  -6  -6  12       33.64       52.39     22.13 o 
  -5  -6  12        2.29      -11.23     19.57 o 
  -4  -6  12       66.36       68.18     23.11 o 
  -3  -6  12      133.64      164.61     38.60 o 
  -2  -6  12      262.21      299.42     32.77 o 
  -1  -6  12      138.11      179.77     35.60 o 
   0  -6  12       17.97       31.95     26.67 o 
   1  -6  12       13.14        5.43     26.63 o 
  -8  -5  12        3.46       12.49     42.31 o 
  -7  -5  12        3.79        6.44     20.99 o 
  -6  -5  12       83.29      107.96     24.61 o 
  -5  -5  12      288.72      335.20     44.20 o 
  -4  -5  12      128.96      113.69     29.24 o 
  -3  -5  12      148.19      153.37     29.39 o 
  -2  -5  12        2.36       17.46     20.02 o 
  -1  -5  12       46.63       28.12     26.65 o 
   0  -5  12      104.39       90.93     31.25 o 
   1  -5  12       67.18       52.19     27.79 o 
  -8  -4  12      148.10      135.57     31.77 o 
  -7  -4  12      128.85       91.89     24.63 o 
  -6  -4  12       44.64       26.90     20.01 o 
  -5  -4  12        0.11       -6.96     24.19 o 
  -4  -4  12      109.96      115.30     25.12 o 
  -3  -4  12       93.82      130.44     26.09 o 
  -2  -4  12       74.91       39.78     21.64 o 
  -1  -4  12      119.92      113.87     30.70 o 
   0  -4  12       37.33       57.49     27.91 o 
   1  -4  12        5.72       18.81     27.42 o 
  -8  -3  12       28.59       33.76     38.45 o 
  -7  -3  12       40.59       51.26     21.89 o 
  -6  -3  12       75.63       54.74     22.36 o 
  -5  -3  12      223.42      260.49     30.10 o 
  -4  -3  12       76.70       84.21     28.36 o 
  -3  -3  12       97.95       66.25     22.15 o 
  -2  -3  12        2.26       35.33     24.11 o 
  -1  -3  12       28.82       15.20     23.90 o 
   0  -3  12      104.24       94.96     30.24 o 
   1  -3  12       84.20      116.80     33.62 o 
  -8  -2  12      114.73       88.04     43.27 o 
  -7  -2  12      112.66       88.47     24.76 o 
  -6  -2  12      100.31      108.66     26.87 o 
  -5  -2  12       33.46       51.36     21.29 o 
  -4  -2  12       11.37       18.59     19.77 o 
  -3  -2  12      114.81      115.12     37.82 o 
  -2  -2  12      180.15      271.83     37.05 o 
  -1  -2  12       55.61       84.66     30.46 o 
   0  -2  12       28.77        2.57     23.18 o 
   1  -2  12       16.33       24.64     26.16 o 
   2  -2  12        5.04        2.31     27.00 o 
  -8  -1  12        4.20       14.40     25.77 o 
  -7  -1  12       90.05      115.63     24.93 o 
  -6  -1  12      248.48      276.95     38.07 o 
  -5  -1  12      305.87      341.18     34.08 o 
  -4  -1  12      196.55      170.87     26.39 o 
  -3  -1  12       78.48       74.71     23.35 o 
  -2  -1  12       11.18       17.11     23.08 o 
  -1  -1  12       69.07       85.04     28.62 o 
   0  -1  12       91.21       87.84     31.12 o 
   1  -1  12      138.53      148.86     34.01 o 
   2  -1  12       41.70       37.48     27.62 o 
  -8   0  12      107.03       89.54     32.02 o 
  -7   0  12      141.41      140.78     33.29 o 
  -6   0  12       76.17       90.71     28.69 o 
  -5   0  12        2.67       -1.86     19.29 o 
  -4   0  12       11.06       30.60     19.23 o 
  -3   0  12       74.86       63.36     25.77 o 
  -2   0  12      106.00      158.23     36.78 o 
  -1   0  12       43.85       33.32     23.68 o 
   0   0  12       10.18        5.74     24.86 o 
   1   0  12       34.46       61.99     29.16 o 
   2   0  12       45.80       69.21     31.09 o 
  -8   1  12        4.87        4.75     25.86 o 
  -7   1  12       95.18       76.06     62.19 o 
  -6   1  12      246.11      291.96     30.75 o 
  -5   1  12      301.57      322.55     34.13 o 
  -4   1  12      200.23      161.87     26.61 o 
  -3   1  12       76.95       65.17     27.57 o 
  -2   1  12       11.06      -19.28     22.92 o 
  -1   1  12       74.46       40.44     25.29 o 
   0   1  12       93.92      128.67     32.08 o 
   1   1  12      138.88      121.22     32.59 o 
   2   1  12       42.92      -19.08     24.55 o 
  -8   2  12      110.88      103.27     31.71 o 
  -7   2  12      107.89      139.38     58.85 o 
  -6   2  12       92.86      116.60     31.16 o 
  -5   2  12       32.38        8.96     18.55 o 
  -4   2  12       13.18        8.89     23.96 o 
  -3   2  12      127.23      136.27     37.92 o 
  -2   2  12      180.81      211.48     33.25 o 
  -1   2  12       52.29       46.16     26.38 o 
   0   2  12       27.48       37.05     25.41 o 
   1   2  12       16.83       39.28     26.96 o 
   2   2  12        3.83      -14.05     28.36 o 
  -8   3  12       28.70      -33.79     35.23 o 
  -7   3  12       43.25       82.22     30.17 o 
  -6   3  12       74.49       81.73     30.08 o 
  -5   3  12      214.40      269.05     45.22 o 
  -4   3  12       72.84       72.21     31.39 o 
  -3   3  12      104.00       85.47     28.25 o 
  -2   3  12        2.46      -26.72     20.48 o 
  -1   3  12       35.92       30.16     25.45 o 
   0   3  12       98.46       67.23     27.60 o 
   1   3  12       83.83      128.57     32.69 o 
  -8   4  12      147.72      144.56     50.14 o 
  -7   4  12      144.24      141.64     33.58 o 
  -6   4  12       48.43       12.34     38.79 o 
  -5   4  12        0.21       -3.48     33.38 o 
  -4   4  12      104.15      163.10     31.11 o 
  -3   4  12       87.89       95.60     29.29 o 
  -2   4  12       73.20       62.53     26.67 o 
  -1   4  12      125.76      126.70     29.87 o 
   0   4  12       41.20       45.16     26.43 o 
   1   4  12        5.33      -39.96     26.64 o 
  -8   5  12        2.74        5.98     36.63 o 
  -7   5  12        4.58       15.33     36.78 o 
  -6   5  12       83.63      111.41     49.27 o 
  -5   5  12      305.65      409.42     65.69 o 
  -4   5  12      135.63      114.28     29.99 o 
  -3   5  12      153.47      108.16     28.84 o 
  -2   5  12        2.36      -31.30     20.87 o 
  -1   5  12       45.71       48.41     50.84 o 
   0   5  12      103.63       74.14     61.10 o 
   1   5  12       63.07       52.98     29.78 o 
  -8   6  12      235.69      190.31     54.34 o 
  -7   6  12       75.78      100.02     48.36 o 
  -6   6  12       41.30       53.74     38.26 o 
  -5   6  12        1.69       12.15     35.50 o 
  -4   6  12       68.21      107.62     47.49 o 
  -3   6  12      129.13      123.09     37.82 o 
  -2   6  12      269.55      299.16     59.28 o 
  -1   6  12      128.01      122.35     31.24 o 
   0   6  12       17.31       14.10     26.38 o 
   1   6  12       13.18      -24.05     24.99 o 
  -7   7  12        6.86        8.29     39.24 o 
  -6   7  12      127.08      157.77     52.03 o 
  -5   7  12       96.80       66.91     44.12 o 
  -4   7  12      207.08      149.93     49.01 o 
  -3   7  12       16.08       18.64     24.39 o 
  -2   7  12       49.71       53.99     27.42 o 
  -1   7  12       55.61       50.39     27.42 o 
   0   7  12       80.40      100.65     31.87 o 
   1   7  12       45.56       24.26     29.37 o 
  -7   8  12      126.81      130.48     49.16 o 
  -6   8  12       58.72       28.42     40.61 o 
  -5   8  12       85.30       87.11     42.65 o 
  -4   8  12       58.75       -3.94     37.39 o 
  -3   8  12       67.94        4.84     36.48 o 
  -2   8  12      126.09      168.34     48.89 o 
  -1   8  12      120.88       93.37     30.68 o 
   0   8  12       71.91       20.39     57.84 o 
  -7   9  12       24.58      137.07     52.45 o 
  -6   9  12       66.52       21.08     41.78 o 
  -5   9  12      160.00      141.04     49.69 o 
  -4   9  12      501.09      391.56     65.69 o 
  -3   9  12       43.39       58.54     40.83 o 
  -2   9  12        0.25       -5.74     22.54 o 
  -1   9  12        0.36        3.15     29.33 o 
   0   9  12       56.21       47.50     36.04 o 
  -6  10  12       10.43       15.93     39.20 o 
  -5  10  12        6.50       -3.14     37.73 o 
  -4  10  12       40.96       79.77     43.03 o 
  -3  10  12      122.53      120.34     46.36 o 
  -2  10  12       43.99      110.84     48.17 o 
  -1  10  12       51.20       32.96     27.37 o 
   0  10  12       15.82       12.21     26.57 o 
  -5  11  12      133.00      122.53     48.78 o 
  -4  11  12      113.01      155.42     50.33 o 
  -3  11  12       36.64       14.65     36.82 o 
  -2  11  12        0.33        3.48     35.00 o 
  -1  11  12       25.06       60.70     44.96 o 
  -4  12  12        4.03       57.14     43.97 o 
  -3  12  12       98.51      136.08     50.60 o 
  -2  12  12       87.37       41.21     41.06 o 
  -5  -8  13       99.24       48.71     24.79 o 
  -4  -8  13      123.73      125.22     48.07 o 
  -3  -8  13      116.83       78.83     25.05 o 
  -2  -8  13        5.53      -32.17     21.45 o 
  -5  -7  13       54.99       75.38     26.22 o 
  -4  -7  13       43.26       43.87     24.10 o 
  -3  -7  13       47.93       16.72     29.99 o 
  -2  -7  13       74.22       33.20     24.28 o 
  -6  -6  13       28.06       49.23     23.54 o 
  -5  -6  13       97.51      104.46     26.38 o 
  -4  -6  13       67.34       62.62     32.42 o 
  -3  -6  13       39.64       10.15     22.63 o 
  -2  -6  13        2.99      -26.54     22.33 o 
  -1  -6  13       36.17       38.67     29.41 o 
  -6  -5  13       45.30       41.70     24.89 o 
  -5  -5  13        5.50      -10.00     20.52 o 
  -4  -5  13       40.98       34.07     23.40 o 
  -3  -5  13       37.34       26.80     22.16 o 
  -2  -5  13      127.14      119.97     34.96 o 
  -1  -5  13       68.14       83.38     32.21 o 
  -6  -4  13       38.95       10.07     22.55 o 
  -5  -4  13       92.16       62.86     24.69 o 
  -4  -4  13       37.08       29.91     26.45 o 
  -3  -4  13       45.63       52.29     24.24 o 
  -2  -4  13       11.91       24.65     27.71 o 
  -1  -4  13        0.17      -22.98     24.77 o 
  -7  -3  13      137.13      156.99     29.05 o 
  -6  -3  13       91.64      110.35     27.94 o 
  -5  -3  13       23.47       17.02     21.11 o 
  -4  -3  13        4.93        9.29     21.06 o 
  -3  -3  13       85.67      100.15     29.69 o 
  -2  -3  13       84.94       86.17     30.70 o 
  -1  -3  13       69.43       71.00     30.68 o 
  -7  -2  13       27.26       29.90     23.14 o 
  -6  -2  13      100.07      100.78     26.84 o 
  -5  -2  13      115.81       94.45     25.66 o 
  -4  -2  13       39.04       23.88     21.96 o 
  -3  -2  13       54.61       33.33     26.97 o 
  -2  -2  13        3.66      -11.73     24.24 o 
  -1  -2  13       34.79       32.30     40.42 o 
   0  -2  13       24.07       16.14     27.78 o 
  -7  -1  13      120.21       74.42     33.32 o 
  -6  -1  13      116.05      143.25     27.15 o 
  -5  -1  13       12.18       21.36     23.01 o 
  -4  -1  13       10.10       19.99     22.63 o 
  -3  -1  13       46.46       17.66     25.97 o 
  -2  -1  13      124.73      194.85     35.62 o 
  -1  -1  13       33.29       30.03     26.04 o 
   0  -1  13       15.39       -3.28     27.11 o 
  -7   0  13       24.55       32.88     50.37 o 
  -6   0  13      105.19      124.67     27.52 o 
  -5   0  13      144.38      169.72     53.10 o 
  -4   0  13      175.12      119.87     33.51 o 
  -3   0  13       27.85       -3.23     24.57 o 
  -2   0  13       11.33        2.89     25.17 o 
  -1   0  13        0.33      -29.32     23.41 o 
   0   0  13       36.11       -0.99     24.83 o 
  -7   1  13      119.58      104.03     34.30 o 
  -6   1  13      109.17      107.80     34.05 o 
  -5   1  13       10.76       -4.12     20.62 o 
  -4   1  13       12.61       27.15     26.86 o 
  -3   1  13       52.79       37.46     27.73 o 
  -2   1  13      126.34      147.01     39.17 o 
  -1   1  13       31.49        8.59     28.54 o 
   0   1  13       16.49       25.78     29.11 o 
  -7   2  13       27.47       40.34     28.79 o 
  -6   2  13      102.08       58.46     31.94 o 
  -5   2  13      111.05      183.99     59.89 o 
  -4   2  13       37.45       -8.25     30.22 o 
  -3   2  13       56.03       22.19     26.17 o 
  -2   2  13        2.91        9.92     53.53 o 
  -1   2  13       36.99      -13.47     24.01 o 
   0   2  13       20.51      -31.54     23.80 o 
  -7   3  13      136.95      158.87     35.28 o 
  -6   3  13       94.98      105.13     49.91 o 
  -5   3  13       22.83       47.72     46.66 o 
  -4   3  13        3.39       23.12     26.87 o 
  -3   3  13       84.15      118.52     32.77 o 
  -2   3  13       94.97      111.03     32.32 o 
  -1   3  13       68.24       93.47     32.41 o 
  -6   4  13       37.65       79.02     45.30 o 
  -5   4  13       89.09       30.35     41.85 o 
  -4   4  13       34.84       47.64     27.63 o 
  -3   4  13       45.02       32.40     27.64 o 
  -2   4  13       10.91       32.57     32.24 o 
  -1   4  13        0.15        9.67     40.93 o 
  -6   5  13       49.23        9.65     39.09 o 
  -5   5  13        4.67        5.94     40.61 o 
  -4   5  13       36.55       11.92     40.57 o 
  -3   5  13       34.13       29.16     28.20 o 
  -2   5  13      126.21      124.65     34.06 o 
  -1   5  13       68.20       66.53     29.50 o 
  -6   6  13       21.45        9.76     42.61 o 
  -5   6  13       97.94       88.51     47.42 o 
  -4   6  13       63.30      -32.09     34.36 o 
  -3   6  13       47.93       74.80     62.86 o 
  -2   6  13        2.19       28.53     28.37 o 
  -1   6  13       35.72      104.53     31.62 o 
  -5   7  13       56.17       53.32     41.02 o 
  -4   7  13       42.71       69.90     44.43 o 
  -3   7  13       51.27       35.34     43.18 o 
  -2   7  13       77.21       82.30     31.13 o 
  -5   8  13      107.63      127.49     53.62 o 
  -4   8  13      115.12       72.47     48.51 o 
  -3   8  13      105.02       58.43     49.65 o 
  -2   8  13        5.43       -4.04     25.91 o 
                                                 
